# Supplementary material for: Potassium N-bromo-2,4-dichloro­benzene­sulfonamidate sesquihydrate
Source: Acta Crystallogr Sect E Struct Rep Online. 2012 Oct 20;68(Pt 11):m1368. doi: 10.1107/S1600536812042456 (PMC3515121; doi:10.1107/S1600536812042456)
Supplement: Supplementary file 1 [file e-68-m1368-sup1.cif]

##############################################################################
#                                                                            #
# This CIF contains the data in a paper accepted for publication in          #
# Acta Crystallographica Section E. It conforms to the requirements of       #
# Notes for Authors for Acta Crystallographica Section E, and has been       #
# peer reviewed under the auspices of the IUCr Commission on Journals.       #
#                                                                            #
# Full details of the Crystallographic Information File format               #
# are given in the paper "The Crystallographic Information File (CIF):       #
# a New Standard Archive File for Crystallography" by S. R. Hall, F. H.      #
# Allen and I. D. Brown [Acta Cryst. (1991), A47, 655-685].                  #
#                                                                            #
# The current version of the core CIF dictionary is obtainable from          #
# ftp://ftp.iucr.org/pub/cif_core.dic.                                       #
#                                                                            #
# Software is freely available for graphical display of the structure(s)     #
# in this CIF. For information consult the CIF software page                 #
# http://www.iucr.org/resources/cif/software.                                #
#                                                                            #
# This file may be used for bona fide research purposes within the           #
# scientific community so long as proper attribution is given to the journal # 
# article from which it was obtained.                                        #
#                                                                            #
##############################################################################
data_I
_audit_creation_method     SHELXL-97
_chemical_name_systematic
;
Potassium <i>N</i>-bromo-2,4-dichlorobenzenesulfonamidate sesquihydrate
;
_chemical_name_common     ?
_chemical_formula_moiety     'K +, C6 H3 Br Cl2 N O2 S -, 1.5H2 O'
_chemical_formula_sum     'C12 H12 Br2 Cl4 K2 N2 O7 S2'
_chemical_formula_iupac     'K + , C6 H3 Br Cl2 N O2 S - , 1.5H2 O'
_chemical_formula_weight     740.18
_chemical_melting_point     ?
_symmetry_cell_setting     monoclinic
_symmetry_space_group_name_H-M     'C 2/c'
_symmetry_space_group_name_HALL     '-C 2yc'
loop_
    _symmetry_equiv_pos_as_xyz
    'x, y, z'
    '-x, y, -z+1/2'
    'x+1/2, y+1/2, z'
    '-x+1/2, y+1/2, -z+1/2'
    '-x, -y, -z'
    'x, -y, z-1/2'
    '-x+1/2, -y+1/2, -z'
    'x+1/2, -y+1/2, z-1/2'
_cell_length_a     12.5263(7)
_cell_length_b     6.7638(4)
_cell_length_c     29.703(2)
_cell_angle_alpha     90.00
_cell_angle_beta     98.352(5)
_cell_angle_gamma     90.00
_cell_volume     2489.9(3)
_cell_formula_units_Z     4
_cell_measurement_reflns_used     2489
_cell_measurement_theta_min     3.00
_cell_measurement_theta_max     27.73
_cell_measurement_temperature     293(2)
_exptl_crystal_description     prism
_exptl_crystal_colour     yellow
_exptl_crystal_size_max     0.32
_exptl_crystal_size_mid     0.32
_exptl_crystal_size_min     0.28
_exptl_crystal_density_diffrn     1.975
_exptl_crystal_density_meas     ?
_exptl_crystal_density_method     'not measured'
_exptl_crystal_F_000     1448
_exptl_absorpt_coefficient_mu     4.223
_exptl_absorpt_correction_type     multi-scan
_exptl_absorpt_process_details
;
(CrysAlis RED; Oxford Diffraction, 2009)
;
_exptl_absorpt_correction_T_min     0.3451
_exptl_absorpt_correction_T_max     0.3843
_exptl_special_details
;
Empirical absorption correction using spherical harmonics,
implemented in SCALE3 ABSPACK scaling algorithm.
;
_diffrn_ambient_temperature     293(2)
_diffrn_radiation_type     MoK\a
_diffrn_radiation_wavelength     0.71073
_diffrn_radiation_source     'fine-focus sealed tube'
_diffrn_radiation_monochromator     graphite
_diffrn_measurement_device_type
;
Oxford Diffraction Xcalibur diffractometer
with Sapphire CCD detector
;
_diffrn_measurement_method
;
Rotation method data acquisition using omega scans.
;
_diffrn_detector_area_resol_mean     ?
_diffrn_reflns_number     4960
_diffrn_reflns_av_R_equivalents     0.0138
_diffrn_reflns_av_sigmaI/netI     0.0177
_diffrn_reflns_theta_min     3.29
_diffrn_reflns_theta_max     26.37
_diffrn_reflns_theta_full     26.37
_diffrn_measured_fraction_theta_max     0.999
_diffrn_measured_fraction_theta_full     0.999
_diffrn_reflns_limit_h_min     -15
_diffrn_reflns_limit_h_max     13
_diffrn_reflns_limit_k_min     -8
_diffrn_reflns_limit_k_max     5
_diffrn_reflns_limit_l_min     -37
_diffrn_reflns_limit_l_max     22
_diffrn_standards_number     0
_diffrn_standards_interval_count     ?
_diffrn_standards_interval_time     ?
_diffrn_standards_decay_%     0
_refine_special_details
;
Refinement of <i>F</i>^2^ against ALL reflections. The weighted <i>R</i>-factor
<i>wR</i> and goodness of fit <i>S</i> are based on <i>F</i>^2^, conventional
<i>R</i>-factors <i>R</i> are based on <i>F</i>, with <i>F</i> set to zero for
negative <i>F</i>^2^. The threshold expression of <i>F</i>^2^ >
\s(<i>F</i>^2^) is used only for calculating <i>R</i>-factors(gt) <i>etc</i>.
and is not relevant to the choice of reflections for refinement.
<i>R</i>-factors based on <i>F</i>^2^ are statistically about twice as large
as those based on <i>F</i>, and <i>R</i>- factors based on ALL data will be
even larger.
;
_reflns_number_total     2535
_reflns_number_gt     2204
_reflns_threshold_expression     I>2\s(I)
_refine_ls_structure_factor_coef     Fsqd
_refine_ls_matrix_type     full
_refine_ls_R_factor_all     0.0445
_refine_ls_R_factor_gt     0.0372
_refine_ls_wR_factor_gt     0.0896
_refine_ls_wR_factor_ref     0.0925
_refine_ls_goodness_of_fit_ref     1.090
_refine_ls_restrained_S_all     1.089
_refine_ls_number_reflns     2535
_refine_ls_number_parameters     150
_refine_ls_number_restraints     3
_refine_ls_hydrogen_treatment     mixed
_refine_ls_weighting_scheme     calc
_refine_ls_weighting_details
         'calc w=1/[\s^2^(Fo^2^)+(0.0429P)^2^+8.3581P] where P=(Fo^2^+2Fc^2^)/3'
_atom_sites_solution_hydrogens     geom
_atom_sites_solution_primary     direct
_atom_sites_solution_secondary     difmap
_refine_ls_shift/su_max     0.001
_refine_ls_shift/su_mean     0.000
_refine_diff_density_max     0.760
_refine_diff_density_min     -0.653
_refine_ls_extinction_method     none
_refine_ls_extinction_coef     ?
loop_
    _atom_type_symbol
    _atom_type_description
    _atom_type_scat_dispersion_real
    _atom_type_scat_dispersion_imag
    _atom_type_scat_source
    'C' 'C' 0.0033 0.0016
                         'International Tables Vol C Tables 4.2.6.8 and 6.1.1.4'
    'H' 'H' 0.0000 0.0000
                         'International Tables Vol C Tables 4.2.6.8 and 6.1.1.4'
    'Br' 'Br' -0.2901 2.4595
                         'International Tables Vol C Tables 4.2.6.8 and 6.1.1.4'
    'Cl' 'Cl' 0.1484 0.1585
                         'International Tables Vol C Tables 4.2.6.8 and 6.1.1.4'
    'K' 'K' 0.2009 0.2494
                         'International Tables Vol C Tables 4.2.6.8 and 6.1.1.4'
    'N' 'N' 0.0061 0.0033
                         'International Tables Vol C Tables 4.2.6.8 and 6.1.1.4'
    'O' 'O' 0.0106 0.0060
                         'International Tables Vol C Tables 4.2.6.8 and 6.1.1.4'
    'S' 'S' 0.1246 0.1234
                         'International Tables Vol C Tables 4.2.6.8 and 6.1.1.4'
_computing_data_collection
;
CrysAlis CCD (Oxford Diffraction, 2009)
;
_computing_cell_refinement
;
CrysAlis CCD (Oxford Diffraction, 2009)
;
_computing_data_reduction
;
CrysAlis RED  (Oxford Diffraction, 2009)
;
_computing_structure_solution     'SHELXS97 (Sheldrick, 2008)'
_computing_structure_refinement     'SHELXL97 (Sheldrick, 2008)'
_computing_molecular_graphics     'PLATON (Spek, 2009)'
_computing_publication_material     'SHELXL97 (Sheldrick, 2008)'
loop_
    _atom_site_type_symbol
    _atom_site_label
    _atom_site_fract_x
    _atom_site_fract_y
    _atom_site_fract_z
    _atom_site_U_iso_or_equiv
    _atom_site_adp_type
    _atom_site_calc_flag
    _atom_site_refinement_flags
    _atom_site_occupancy
    _atom_site_symmetry_multiplicity
    _atom_site_disorder_assembly
    _atom_site_disorder_group
    C C1 0.0780(3) 0.4566(5) 0.11591(11) 0.0271(7) Uani d . 1 1 . .
    C C2 0.1438(3) 0.3775(5) 0.08637(12) 0.0317(7) Uani d . 1 1 . .
    C C3 0.1538(3) 0.4716(6) 0.04598(12) 0.0392(9) Uani d . 1 1 . .
    H H3 0.1980 0.4192 0.0264 0.047 Uiso calc R 1 1 . .
    C C4 0.0974(3) 0.6446(6) 0.03496(13) 0.0426(9) Uani d . 1 1 . .
    C C5 0.0320(3) 0.7248(6) 0.06337(14) 0.0447(9) Uani d . 1 1 . .
    H H5 -0.0056 0.8413 0.0556 0.054 Uiso calc R 1 1 . .
    C C6 0.0228(3) 0.6302(5) 0.10361(13) 0.0367(8) Uani d . 1 1 . .
    H H6 -0.0214 0.6841 0.1230 0.044 Uiso calc R 1 1 . .
    Br Br1 -0.11245(3) 0.10625(6) 0.130655(14) 0.04440(14) Uani d . 1 1 . .
    Cl Cl1 0.21550(9) 0.15999(15) 0.09788(4) 0.0485(3) Uani d . 1 1 . .
    Cl Cl2 0.10726(10) 0.7571(2) -0.01671(4) 0.0650(4) Uani d . 1 1 . .
    K K1 0.34306(6) 0.13766(12) 0.23492(3) 0.0366(2) Uani d . 1 1 . .
    N N1 0.0277(2) 0.1274(4) 0.16389(10) 0.0319(6) Uani d . 1 1 . .
    O O1 0.1712(2) 0.3416(4) 0.19584(8) 0.0386(6) Uani d . 1 1 . .
    O O2 -0.0093(2) 0.4804(4) 0.18845(8) 0.0383(6) Uani d . 1 1 . .
    O O3 0.2037(2) -0.1486(4) 0.19206(10) 0.0426(6) Uani d D 1 1 . .
    H H31 0.234(3) -0.195(7) 0.1725(12) 0.051 Uiso d D 1 1 . .
    H H32 0.155(3) -0.088(6) 0.1774(14) 0.051 Uiso d D 1 1 . .
    O O4 0.5000 0.4277(6) 0.2500 0.0471(10) Uani d SD 1 2 . .
    H H41 0.490(4) 0.502(6) 0.2710(11) 0.056 Uiso d D 1 1 . .
    S S1 0.06429(7) 0.34987(12) 0.16983(3) 0.02745(19) Uani d . 1 1 . .
loop_
    _atom_site_aniso_label
    _atom_site_aniso_U_11
    _atom_site_aniso_U_22
    _atom_site_aniso_U_33
    _atom_site_aniso_U_12
    _atom_site_aniso_U_13
    _atom_site_aniso_U_23
    C1 0.0271(16) 0.0256(16) 0.0280(16) -0.0039(13) 0.0014(12) -0.0003(13)
    C2 0.0261(16) 0.0319(18) 0.0371(18) -0.0031(14) 0.0042(14) 0.0000(15)
    C3 0.0350(19) 0.048(2) 0.0364(19) -0.0108(17) 0.0109(15) -0.0008(17)
    C4 0.040(2) 0.048(2) 0.038(2) -0.0161(18) -0.0006(16) 0.0113(17)
    C5 0.047(2) 0.036(2) 0.050(2) 0.0043(18) 0.0016(18) 0.0116(18)
    C6 0.0359(19) 0.0322(18) 0.041(2) 0.0040(15) 0.0036(15) 0.0029(15)
    Br1 0.0342(2) 0.0494(3) 0.0498(2) -0.00725(17) 0.00672(16) -0.01193(18)
    Cl1 0.0484(6) 0.0376(5) 0.0645(7) 0.0110(4) 0.0250(5) 0.0029(5)
    Cl2 0.0592(7) 0.0857(9) 0.0483(6) -0.0170(6) 0.0024(5) 0.0322(6)
    K1 0.0312(4) 0.0354(4) 0.0423(4) 0.0051(3) 0.0021(3) -0.0034(3)
    N1 0.0307(15) 0.0279(15) 0.0373(16) 0.0006(12) 0.0060(12) 0.0047(12)
    O1 0.0373(14) 0.0399(14) 0.0353(14) 0.0026(11) -0.0064(11) 0.0010(11)
    O2 0.0444(15) 0.0387(14) 0.0339(13) 0.0094(12) 0.0130(11) -0.0046(11)
    O3 0.0475(17) 0.0380(15) 0.0434(16) 0.0052(12) 0.0099(13) 0.0004(12)
    O4 0.073(3) 0.031(2) 0.041(2) 0.000 0.022(2) 0.000
    S1 0.0302(4) 0.0260(4) 0.0260(4) 0.0028(3) 0.0033(3) 0.0000(3)
_geom_special_details
;
All e.s.d.'s (except the e.s.d. in the dihedral angle between two l.s. planes)
are estimated using the full covariance matrix. The cell e.s.d.'s are taken
into account individually in the estimation of e.s.d.'s in distances, angles
and torsion angles; correlations between e.s.d.'s in cell parameters are only
used when they are defined by crystal symmetry. An approximate (isotropic)
treatment of cell e.s.d.'s is used for estimating e.s.d.'s involving l.s.
planes.
;
loop_
    _geom_bond_atom_site_label_1
    _geom_bond_atom_site_label_2
    _geom_bond_site_symmetry_2
    _geom_bond_distance
    _geom_bond_publ_flag
    C1 C6 . 1.384(5) ?
    C1 C2 . 1.395(5) ?
    C1 S1 . 1.787(3) ?
    C2 C3 . 1.380(5) ?
    C2 Cl1 . 1.732(4) ?
    C3 C4 . 1.381(6) ?
    C3 H3 . 0.9300 ?
    C4 C5 . 1.370(6) ?
    C4 Cl2 . 1.734(4) ?
    C5 C6 . 1.375(5) ?
    C5 H5 . 0.9300 ?
    C6 H6 . 0.9300 ?
    Br1 N1 . 1.890(3) ?
    K1 O1 . 2.675(3) ?
    K1 O2 3_545 2.683(2) ?
    K1 O3 4 2.740(3) ?
    K1 O4 . 2.767(3) ?
    K1 O3 . 2.788(3) ?
    K1 O1 4_545 2.895(3) ?
    K1 O2 4_545 3.045(3) ?
    K1 S1 4_545 3.4910(12) ?
    N1 S1 . 1.575(3) ?
    O1 S1 . 1.447(3) ?
    O1 K1 4 2.895(3) ?
    O2 S1 . 1.443(3) ?
    O2 K1 3_455 2.683(2) ?
    O2 K1 4 3.045(3) ?
    O3 K1 4_545 2.740(3) ?
    O3 H31 . 0.802(19) ?
    O3 H32 . 0.808(19) ?
    O4 K1 2_655 2.767(3) ?
    O4 H41 . 0.820(19) ?
    S1 K1 4 3.4910(12) ?
loop_
    _geom_angle_atom_site_label_1
    _geom_angle_atom_site_label_2
    _geom_angle_atom_site_label_3
    _geom_angle_site_symmetry_1
    _geom_angle_site_symmetry_3
    _geom_angle
    _geom_angle_publ_flag
    C6 C1 C2 . . 118.5(3) ?
    C6 C1 S1 . . 118.0(3) ?
    C2 C1 S1 . . 123.4(3) ?
    C3 C2 C1 . . 120.4(3) ?
    C3 C2 Cl1 . . 117.0(3) ?
    C1 C2 Cl1 . . 122.6(3) ?
    C2 C3 C4 . . 119.3(4) ?
    C2 C3 H3 . . 120.4 ?
    C4 C3 H3 . . 120.4 ?
    C5 C4 C3 . . 121.4(4) ?
    C5 C4 Cl2 . . 119.8(3) ?
    C3 C4 Cl2 . . 118.8(3) ?
    C4 C5 C6 . . 118.9(4) ?
    C4 C5 H5 . . 120.5 ?
    C6 C5 H5 . . 120.5 ?
    C5 C6 C1 . . 121.5(4) ?
    C5 C6 H6 . . 119.2 ?
    C1 C6 H6 . . 119.2 ?
    O1 K1 O2 . 3_545 123.54(8) ?
    O1 K1 O3 . 4 79.66(9) ?
    O2 K1 O3 3_545 4 149.20(9) ?
    O1 K1 O4 . . 102.28(8) ?
    O2 K1 O4 3_545 . 80.66(7) ?
    O3 K1 O4 4 . 74.11(7) ?
    O1 K1 O3 . . 75.45(8) ?
    O2 K1 O3 3_545 . 85.56(9) ?
    O3 K1 O3 4 . 122.44(5) ?
    O4 K1 O3 . . 161.68(7) ?
    O1 K1 O1 . 4_545 122.42(5) ?
    O2 K1 O1 3_545 4_545 102.09(8) ?
    O3 K1 O1 4 4_545 76.13(8) ?
    O4 K1 O1 . 4_545 119.42(6) ?
    O3 K1 O1 . 4_545 75.21(8) ?
    O1 K1 O2 . 4_545 157.55(8) ?
    O2 K1 O2 3_545 4_545 78.37(9) ?
    O3 K1 O2 4 4_545 78.12(8) ?
    O4 K1 O2 . 4_545 74.58(7) ?
    O3 K1 O2 . 4_545 114.43(8) ?
    O1 K1 O2 4_545 4_545 48.19(7) ?
    O1 K1 S1 . 4_545 142.27(7) ?
    O2 K1 S1 3_545 4_545 91.31(6) ?
    O3 K1 S1 4 4_545 74.74(7) ?
    O4 K1 S1 . 4_545 96.86(5) ?
    O3 K1 S1 . 4_545 95.47(7) ?
    O1 K1 S1 4_545 4_545 23.94(5) ?
    O2 K1 S1 4_545 4_545 24.30(5) ?
    O1 K1 K1 . 2_655 145.05(6) ?
    O2 K1 K1 3_545 2_655 51.05(6) ?
    O3 K1 K1 4 2_655 98.18(7) ?
    O4 K1 K1 . 2_655 45.15(6) ?
    O3 K1 K1 . 2_655 130.38(6) ?
    O1 K1 K1 4_545 2_655 90.06(6) ?
    O2 K1 K1 4_545 2_655 43.27(5) ?
    S1 K1 K1 4_545 2_655 66.97(2) ?
    O1 K1 K1 . 4_545 94.01(7) ?
    O2 K1 K1 3_545 4_545 103.41(6) ?
    O3 K1 K1 4 4_545 93.78(7) ?
    O4 K1 K1 . 4_545 157.36(5) ?
    O3 K1 K1 . 4_545 38.92(6) ?
    O1 K1 K1 4_545 4_545 38.01(5) ?
    O2 K1 K1 4_545 4_545 84.35(5) ?
    S1 K1 K1 4_545 4_545 61.08(2) ?
    K1 K1 K1 2_655 4_545 120.90(2) ?
    O1 K1 K1 . 4 41.78(6) ?
    O2 K1 K1 3_545 4 149.20(6) ?
    O3 K1 K1 4 4 39.74(6) ?
    O4 K1 K1 . 4 78.55(6) ?
    O3 K1 K1 . 4 108.70(7) ?
    O1 K1 K1 4_545 4 107.85(6) ?
    O2 K1 K1 4_545 4 117.01(6) ?
    S1 K1 K1 4_545 4 113.48(3) ?
    K1 K1 K1 2_655 4 120.90(2) ?
    K1 K1 K1 4_545 4 104.55(3) ?
    S1 N1 Br1 . . 111.33(16) ?
    S1 O1 K1 . . 151.14(16) ?
    S1 O1 K1 . 4 101.80(13) ?
    K1 O1 K1 . 4 100.21(8) ?
    S1 O2 K1 . 3_455 165.01(16) ?
    S1 O2 K1 . 4 95.45(12) ?
    K1 O2 K1 3_455 4 85.68(7) ?
    K1 O3 K1 4_545 . 101.34(10) ?
    K1 O3 H31 4_545 . 123(4) ?
    K1 O3 H31 . . 106(4) ?
    K1 O3 H32 4_545 . 117(4) ?
    K1 O3 H32 . . 106(3) ?
    H31 O3 H32 . . 102(5) ?
    K1 O4 K1 . 2_655 89.71(12) ?
    K1 O4 H41 . . 112(3) ?
    K1 O4 H41 2_655 . 119(3) ?
    O2 S1 O1 . . 114.34(16) ?
    O2 S1 N1 . . 115.83(16) ?
    O1 S1 N1 . . 104.73(16) ?
    O2 S1 C1 . . 104.25(15) ?
    O1 S1 C1 . . 107.00(16) ?
    N1 S1 C1 . . 110.46(16) ?
    O2 S1 K1 . 4 60.25(11) ?
    O1 S1 K1 . 4 54.26(11) ?
    N1 S1 K1 . 4 132.87(12) ?
    C1 S1 K1 . 4 115.93(11) ?
loop_
    _geom_torsion_atom_site_label_1
    _geom_torsion_atom_site_label_2
    _geom_torsion_atom_site_label_3
    _geom_torsion_atom_site_label_4
    _geom_torsion_site_symmetry_1
    _geom_torsion_site_symmetry_2
    _geom_torsion_site_symmetry_3
    _geom_torsion_site_symmetry_4
    _geom_torsion
    _geom_torsion_publ_flag
    C6 C1 C2 C3 . . . . 0.3(5) ?
    S1 C1 C2 C3 . . . . -177.6(3) ?
    C6 C1 C2 Cl1 . . . . -179.3(3) ?
    S1 C1 C2 Cl1 . . . . 2.9(4) ?
    C1 C2 C3 C4 . . . . -0.3(5) ?
    Cl1 C2 C3 C4 . . . . 179.3(3) ?
    C2 C3 C4 C5 . . . . 0.1(6) ?
    C2 C3 C4 Cl2 . . . . -178.0(3) ?
    C3 C4 C5 C6 . . . . 0.0(6) ?
    Cl2 C4 C5 C6 . . . . 178.1(3) ?
    C4 C5 C6 C1 . . . . -0.1(6) ?
    C2 C1 C6 C5 . . . . -0.1(5) ?
    S1 C1 C6 C5 . . . . 177.9(3) ?
    O2 K1 O1 S1 3_545 . . . 77.2(4) ?
    O3 K1 O1 S1 4 . . . -124.9(3) ?
    O4 K1 O1 S1 . . . . 164.0(3) ?
    O3 K1 O1 S1 . . . . 2.7(3) ?
    O1 K1 O1 S1 4_545 . . . -58.8(3) ?
    O2 K1 O1 S1 4_545 . . . -116.7(3) ?
    S1 K1 O1 S1 4_545 . . . -77.2(4) ?
    K1 K1 O1 S1 2_655 . . . 145.6(3) ?
    K1 K1 O1 S1 4_545 . . . -31.8(3) ?
    K1 K1 O1 S1 4 . . . -139.2(4) ?
    O2 K1 O1 K1 3_545 . . 4 -143.58(9) ?
    O3 K1 O1 K1 4 . . 4 14.32(8) ?
    O4 K1 O1 K1 . . . 4 -56.74(8) ?
    O3 K1 O1 K1 . . . 4 141.96(10) ?
    O1 K1 O1 K1 4_545 . . 4 80.46(13) ?
    O2 K1 O1 K1 4_545 . . 4 22.6(2) ?
    S1 K1 O1 K1 4_545 . . 4 62.01(13) ?
    K1 K1 O1 K1 2_655 . . 4 -75.18(13) ?
    K1 K1 O1 K1 4_545 . . 4 107.44(7) ?
    O1 K1 O3 K1 . . . 4_545 -115.86(10) ?
    O2 K1 O3 K1 3_545 . . 4_545 117.79(9) ?
    O3 K1 O3 K1 4 . . 4_545 -48.49(13) ?
    O4 K1 O3 K1 . . . 4_545 159.0(2) ?
    O1 K1 O3 K1 4_545 . . 4_545 14.03(8) ?
    O2 K1 O3 K1 4_545 . . 4_545 42.71(11) ?
    S1 K1 O3 K1 4_545 . . 4_545 26.89(8) ?
    K1 K1 O3 K1 2_655 . . 4_545 91.14(10) ?
    K1 K1 O3 K1 4 . . 4_545 -90.17(8) ?
    O1 K1 O4 K1 . . . 2_655 -165.19(7) ?
    O2 K1 O4 K1 3_545 . . 2_655 -42.70(6) ?
    O3 K1 O4 K1 4 . . 2_655 119.46(7) ?
    O3 K1 O4 K1 . . . 2_655 -84.4(3) ?
    O1 K1 O4 K1 4_545 . . 2_655 55.99(7) ?
    O2 K1 O4 K1 4_545 . . 2_655 37.71(5) ?
    S1 K1 O4 K1 4_545 . . 2_655 47.51(2) ?
    K1 K1 O4 K1 4_545 . . 2_655 59.77(14) ?
    K1 K1 O4 K1 4 . . 2_655 160.16(4) ?
    K1 O2 S1 O1 3_455 . . . -89.2(6) ?
    K1 O2 S1 O1 4 . . . 4.50(17) ?
    K1 O2 S1 N1 3_455 . . . 32.8(7) ?
    K1 O2 S1 N1 4 . . . 126.44(14) ?
    K1 O2 S1 C1 3_455 . . . 154.3(6) ?
    K1 O2 S1 C1 4 . . . -111.99(12) ?
    K1 O2 S1 K1 3_455 . . 4 -93.7(6) ?
    K1 O1 S1 O2 . . . . 134.2(3) ?
    K1 O1 S1 O2 4 . . . -4.81(18) ?
    K1 O1 S1 N1 . . . . 6.3(4) ?
    K1 O1 S1 N1 4 . . . -132.65(13) ?
    K1 O1 S1 C1 . . . . -111.0(3) ?
    K1 O1 S1 C1 4 . . . 110.07(14) ?
    K1 O1 S1 K1 . . . 4 139.0(4) ?
    Br1 N1 S1 O2 . . . . 52.7(2) ?
    Br1 N1 S1 O1 . . . . 179.61(16) ?
    Br1 N1 S1 C1 . . . . -65.5(2) ?
    Br1 N1 S1 K1 . . . 4 125.06(12) ?
    C6 C1 S1 O2 . . . . 1.3(3) ?
    C2 C1 S1 O2 . . . . 179.2(3) ?
    C6 C1 S1 O1 . . . . -120.2(3) ?
    C2 C1 S1 O1 . . . . 57.7(3) ?
    C6 C1 S1 N1 . . . . 126.4(3) ?
    C2 C1 S1 N1 . . . . -55.8(3) ?
    C6 C1 S1 K1 . . . 4 -62.2(3) ?
    C2 C1 S1 K1 . . . 4 115.6(3) ?
loop_
    _geom_hbond_atom_site_label_D
    _geom_hbond_atom_site_label_H
    _geom_hbond_atom_site_label_A
    _geom_hbond_site_symmetry_A
    _geom_hbond_distance_DH
    _geom_hbond_distance_HA
    _geom_hbond_distance_DA
    _geom_hbond_angle_DHA
    O3 H31 Br1 3_545 0.802(19) 2.78(2) 3.550(3) 160(4)
    O3 H32 N1 . 0.808(19) 2.15(3) 2.917(4) 158(5)
    O4 H41 N1 4 0.820(19) 2.16(2) 2.957(3) 165(5)
_iucr_refine_instructions_details
;
TITL KBS11 C2/C
CELL  0.71073 12.52630  6.76380 29.70300 90.00000 98.35200 90.00000
ZERR 4  0.00070  0.00040  0.00200  0.00000  0.00500  0.00000
LATT 7
SYMM -X, Y, -Z+ 0.50000
SFAC C H BR CL K N O S
UNIT 48 48 8 16 8 8 28 8
PLAN 30
FMAP 2
SHEL 30 0.8
SIZE 0.32 0.32 0.28
L.S. 4
BOND $H
DFIX 0.82 0.02 O3 H31 O3 H32 O4 H41
HTAB O3 Br1_$5
HTAB O3 N1
HTAB O4 N1_$4
EQIV $5 x+1/2, y-1/2, z
EQIV $4 -x+1/2, y+1/2, -z+1/2
CONF
ACTA
FVAR  1.66096
WGHT  0.04290   8.35810
C1    1 0.077951 0.456564 0.115907  11.000000 0.027120 0.025590 =
        0.027960 -0.000320 0.001350 -0.003860
C2    1 0.143839 0.377543 0.086372  11.000000 0.026170 0.031880 =
        0.037150 -0.000040 0.004260 -0.003090
C3    1 0.153770 0.471630 0.045982  11.000000 0.035020 0.047910 =
        0.036370 -0.000820 0.010910 -0.010810
AFIX 43
H3    2 0.197963 0.419163 0.026384  11.000000 -1.200000
AFIX 0
C4    1 0.097367 0.644600 0.034964  11.000000 0.039870 0.048190 =
        0.037870 0.011320 -0.000640 -0.016170
C5    1 0.031986 0.724775 0.063368  11.000000 0.046630 0.036210 =
        0.049790 0.011560 0.001650 0.004320
AFIX 43
H5    2 -0.005601 0.841291 0.055554  11.000000 -1.200000
AFIX 0
C6    1 0.022831 0.630200 0.103616  11.000000 0.035910 0.032210 =
        0.041360 0.002870 0.003540 0.003990
AFIX 43
H6    2 -0.021400 0.684132 0.123018  11.000000 -1.200000
AFIX 0
BR1   3 -0.112454 0.106253 0.130655  11.000000 0.034190 0.049390 =
        0.049820 -0.011920 0.006710 -0.007250
CL1   4 0.215497 0.159984 0.097878  11.000000 0.048410 0.037600 =
        0.064460 0.002880 0.024990 0.010980
CL2   4 0.107260 0.757119 -0.016713  11.000000 0.059250 0.085780 =
        0.048290 0.032170 0.002440 -0.017020
K1    5 0.343056 0.137660 0.234921  11.000000 0.031220 0.035380 =
        0.042250 -0.003390 0.002140 0.005060
N1    6 0.027704 0.127391 0.163891  11.000000 0.030750 0.027920 =
        0.037290 0.004730 0.005980 0.000650
O1    7 0.171229 0.341560 0.195841  11.000000 0.037280 0.039940 =
        0.035270 0.001050 -0.006390 0.002580
O2    7 -0.009254 0.480408 0.188454  11.000000 0.044350 0.038730 =
        0.033910 -0.004570 0.012980 0.009360
O3    7 0.203672 -0.148571 0.192060  11.000000 0.047510 0.038030 =
        0.043410 0.000420 0.009890 0.005230
H31   2 0.233767 -0.194974 0.172477  11.000000 -1.200000
H32   2 0.154832 -0.087946 0.177460  11.000000 -1.200000
O4    7 0.500000 0.427686 0.250000  10.500000 0.072870 0.031100 =
        0.041220 0.000000 0.021870 0.000000
H41   2 0.490499 0.501766 0.270914  11.000000 -1.200000
S1    8 0.064288 0.349871 0.169828  11.000000 0.030150 0.026020 =
        0.025960 -0.000030 0.003260 0.002820
HKLF 4
REM  KBS11 C2/C
REM R1 0.0372 FOR 2204 FO > 4SIG(FO) AND 0.0445 FOR ALL 2535 DATA
REM  150 PARAMETERS REFINED USING 3 RESTRAINTS
REM HIGHEST DIFFERENCE PEAK 0.760, DEEPEST HOLE -0.654, 1-SIGMA LEVEL 0.093
;
data_global
_journal_date_recd_electronic     2012-10-02
_journal_date_accepted     2012-10-10
_journal_name_full     'Acta Crystallographica, Section E'
_journal_year     2012
_journal_volume     68
_journal_issue     11
_journal_page_first     m1368
_journal_page_last     m1368
_journal_paper_category     QM
_journal_paper_doi     10.1107/S1600536812042456
_journal_coeditor_code     NC2295
_publ_contact_author_name     'Professor B. Thimme Gowda'
_publ_contact_author_address
;
  Department of Chemistry
  Mangalore University
  Mangalagangotri 574 199
  Mangalore, India
;
_publ_contact_author_email     gowdabt@yahoo.com
_publ_contact_author_fax     '91 824 2287367'
_publ_contact_author_phone     '91 824 2287262'
_publ_section_title
;
Potassium <i>N</i>-bromo-2,4-dichlorobenzenesulfonamidate sesquihydrate
;
loop_
    _publ_author_name
    _publ_author_address
    'B. Thimme Gowda'
; Department of Chemistry
  Mangalore University
  Mangalagangotri 574 199
  Mangalore, India
;
    'Sabine Foro'
; Institute of Materials Science
  Darmstadt University of Technology
  Petersenstrasse 23
  D-64287 Darmstadt, Germany
;
    'H. S. Spandana'
; Department of Chemistry
  Mangalore University
  Mangalagangotri 574 199
  Mangalore, India
;
