# Supplementary material for: Potassium N-bromo-2,4-dichloro­benzene­sulfonamidate sesquihydrate
Source: Acta Crystallogr Sect E Struct Rep Online. 2012 Oct 20;68(Pt 11):m1368. doi: 10.1107/S1600536812042456 (PMC3515121; doi:10.1107/S1600536812042456)
Supplement: Supplementary file 2 [file e-68-m1368-Isup2.hkl]

# 
# h,k,l, Fc-squared, Fo-squared, sigma(Fo-squared) and status flag 
# 
data_I
_shelx_title ' KBS11 C2/C' 
_shelx_refln_list_code          4 
_shelx_F_calc_maximum      547.02 
_exptl_crystal_F_000      1448.00 
_reflns_d_resolution_high  0.8000 
 
loop_ 
 _symmetry_equiv_pos_as_xyz 
 'x, y, z' 
 '-x, y, -z+1/2' 
 'x+1/2, y+1/2, z' 
 '-x+1/2, y+1/2, -z+1/2' 
 '-x, -y, -z' 
 'x, -y, z-1/2' 
 '-x+1/2, -y+1/2, -z' 
 'x+1/2, -y+1/2, z-1/2' 
 
_cell_length_a    12.5263 
_cell_length_b     6.7638 
_cell_length_c    29.7030 
_cell_angle_alpha  90.000 
_cell_angle_beta   98.352 
_cell_angle_gamma  90.000 
 
_shelx_F_squared_multiplier     1.000 
 
loop_ 
 _refln_index_h 
 _refln_index_k 
 _refln_index_l 
 _refln_F_squared_calc 
 _refln_F_squared_meas 
 _refln_F_squared_sigma 
 _refln_observed_status 
   2   0   0    17993.61    20648.17     66.56 o 
   4   0   0    58329.91    59758.54    212.36 o 
   6   0   0      119.90      235.74     21.39 o 
   8   0   0     7653.41     7704.71     59.43 o 
  10   0   0     4198.72     3971.63     47.57 o 
  12   0   0      639.30      812.78     73.40 o 
  14   0   0      203.81      148.62     85.04 o 
   1   1   0     4306.82     4902.87     27.04 o 
   3   1   0      997.87     1164.13    103.28 o 
   5   1   0     5576.69     5985.35     78.87 o 
   7   1   0     2286.04     2491.82     74.85 o 
   9   1   0    33249.16    33397.83    287.74 o 
  11   1   0       13.53       81.21     29.78 o 
  13   1   0     9440.36     8745.85    126.97 o 
  15   1   0      276.21      407.66     89.94 o 
   0   2   0     8174.89     8532.16    110.58 o 
   2   2   0     4450.20     5146.17     55.76 o 
   4   2   0      397.02      455.59     10.80 o 
   6   2   0     1808.13     1749.05     16.01 o 
   8   2   0     1039.05     1223.54     44.78 o 
  10   2   0      174.42      216.16     45.91 o 
  12   2   0      421.29      425.10     40.96 o 
  14   2   0        4.26      177.33     80.99 o 
   1   3   0      354.48      384.07     11.44 o 
   3   3   0       43.42       12.92     19.64 o 
   5   3   0     1289.35     1559.92     26.25 o 
   7   3   0     1602.82     1616.97     51.78 o 
   9   3   0    23758.19    23908.41    149.05 o 
  11   3   0       13.84      207.14     57.10 o 
  13   3   0     2055.09     2077.28     82.17 o 
   0   4   0    83334.27    80704.30    176.81 o 
   2   4   0     1603.44     1516.38     18.56 o 
   4   4   0    10286.30    10230.35    106.05 o 
   6   4   0       35.21      -14.09     47.64 o 
   8   4   0       50.73        6.12     54.57 o 
  10   4   0       24.77       13.30     60.64 o 
  12   4   0      566.04      516.62     63.42 o 
   1   5   0     8072.89     7512.29     58.69 o 
   3   5   0       35.55       48.52     23.35 o 
   5   5   0     3997.44     3740.44     54.61 o 
   7   5   0      712.59      826.42     65.72 o 
   9   5   0     3380.64     3474.11     90.35 o 
  11   5   0       91.09      153.24     63.80 o 
   0   6   0     2558.86     2252.60     85.52 o 
   2   6   0     1284.03     1320.59     33.43 o 
   4   6   0     3222.84     3057.89     61.23 o 
   6   6   0      594.29      643.03     44.18 o 
   8   6   0     3161.41     3273.70    237.33 o 
  10   6   0     1458.99     1694.21    210.97 o 
   1   7   0     2841.49     2986.85    110.02 o 
   3   7   0       30.11       39.06     40.21 o 
   5   7   0      920.12      984.55     53.09 o 
   7   7   0      357.99      384.06     82.21 o 
   0   8   0     4049.45     3629.21     99.29 o 
   2   8   0      127.61      116.85     73.76 o 
   4   8   0     1044.77      875.95     56.72 o 
 -15   1   1      489.97      563.23     89.77 o 
 -13   1   1      105.48      282.92     66.72 o 
 -11   1   1     5363.88     5283.38     99.36 o 
  -9   1   1     4504.46     5053.33    138.13 o 
  -7   1   1    39365.60    39501.46    316.67 o 
  -5   1   1    26005.16    26695.87    112.83 o 
  -3   1   1    41348.02    42238.11     67.82 o 
  -1   1   1    27698.50    28135.60     43.34 o 
   1   1   1     9112.04    10446.80     39.48 o 
   3   1   1    44716.32    46719.47     64.58 o 
   5   1   1     3160.77     3360.21     71.27 o 
   7   1   1     2789.38     2905.75     37.02 o 
   9   1   1     2020.01     2299.35     73.52 o 
  11   1   1     7666.65     8187.06    113.88 o 
  13   1   1     5742.77     5832.89    114.53 o 
  15   1   1     2029.43     1999.78    101.85 o 
 -14   2   1     4463.20     4210.75    106.82 o 
 -12   2   1      451.59      356.13     40.82 o 
 -10   2   1      435.21      476.96     50.20 o 
  -8   2   1    11130.69    11196.27     90.41 o 
  -6   2   1    12790.13    13656.78     56.00 o 
  -4   2   1     7516.97     7875.29     37.51 o 
  -2   2   1    21578.48    22552.46    142.51 o 
   0   2   1    24019.54    25190.22    151.78 o 
   2   2   1    43936.82    42393.71    247.54 o 
   4   2   1    32365.86    32688.77    133.49 o 
   6   2   1    24721.43    25905.69     88.50 o 
   8   2   1    19767.03    19975.56    119.60 o 
  10   2   1     1888.58     1935.75     56.37 o 
  12   2   1     1366.53     1439.36     48.40 o 
  14   2   1      345.32      282.69     81.42 o 
 -13   3   1      906.49      954.15     78.18 o 
 -11   3   1     1806.63     1699.07     68.10 o 
  -9   3   1     4544.45     4641.81     79.76 o 
  -7   3   1     6072.11     6273.31     77.55 o 
  -5   3   1    15994.31    16422.84     85.25 o 
  -3   3   1       25.74       61.09     16.10 o 
  -1   3   1     8383.29     8881.51     75.23 o 
   1   3   1    12823.59    14588.90    107.99 o 
   3   3   1      310.61      418.40    111.64 o 
   5   3   1     6460.31     6997.98     41.01 o 
   7   3   1     1352.12     1368.98     51.85 o 
   9   3   1     3157.65     3370.69     74.73 o 
  11   3   1     1391.10     1410.04     68.50 o 
  13   3   1     2507.01     2449.29     82.06 o 
 -12   4   1        6.65       14.83     70.81 o 
 -10   4   1     1941.96     2016.80     73.18 o 
  -8   4   1     2857.96     2782.68     71.78 o 
  -6   4   1     2642.65     2825.81     65.54 o 
  -4   4   1     4390.76     4414.10     64.20 o 
  -2   4   1     3647.52     3750.31     34.02 o 
   0   4   1      213.80      203.30     15.49 o 
   2   4   1     1915.97     2089.51     20.47 o 
   4   4   1     2078.94     2259.27     27.70 o 
   6   4   1     1039.72     1095.94     54.38 o 
   8   4   1      326.88      286.67     56.57 o 
  10   4   1      333.21      360.20     65.50 o 
  12   4   1      354.34      395.20     74.47 o 
 -11   5   1      366.11      426.60     81.38 o 
  -9   5   1      170.44      175.01     57.52 o 
  -7   5   1     3826.29     3784.04     85.28 o 
  -5   5   1     1366.09     1297.78     36.31 o 
  -3   5   1     1179.99     1192.66     28.30 o 
  -1   5   1      368.96      488.61     20.16 o 
   1   5   1     4791.92     4587.62     31.79 o 
   3   5   1     1255.59     1308.05     30.80 o 
   5   5   1      305.53      286.05     37.84 o 
   7   5   1     1505.48     1743.30     49.90 o 
   9   5   1        0.41       60.00     48.45 o 
  11   5   1      236.53      327.87     58.59 o 
 -10   6   1      551.85      713.54    113.48 o 
  -8   6   1     1507.16     1480.30     59.82 o 
  -6   6   1       22.89       22.82     42.50 o 
  -4   6   1     1059.96      939.33     32.85 o 
  -2   6   1     1392.89     1245.41     34.22 o 
   0   6   1     5824.75     5345.64     80.95 o 
   2   6   1      744.87      755.09     30.78 o 
   4   6   1     2095.02     1903.83     48.38 o 
   6   6   1     4060.30     3923.67     65.66 o 
   8   6   1     1458.32     1531.21     68.80 o 
  10   6   1       54.05      166.23     84.37 o 
  -7   7   1      207.15      266.55    160.58 o 
  -5   7   1     1517.69     1325.02     52.53 o 
  -3   7   1      342.59      274.17     39.95 o 
  -1   7   1     2807.36     2864.87     60.16 o 
   1   7   1     1687.82     1514.57     49.89 o 
   3   7   1     2034.59     1857.26     55.61 o 
   5   7   1     1598.68     1653.00     57.11 o 
   7   7   1     2193.63     2219.49    135.54 o 
  -4   8   1      540.70      485.61    122.58 o 
  -2   8   1     1570.13     1669.76     60.55 o 
   0   8   1     1029.64     1103.29     56.51 o 
   2   8   1      397.44      273.80     80.10 o 
   4   8   1       12.84       18.61     53.43 o 
 -14   0   2       13.28      -44.10     73.46 o 
 -12   0   2    20525.14    20909.17    174.18 o 
 -10   0   2       95.36      117.26     51.43 o 
  -8   0   2    12133.75    12582.97    211.81 o 
  -6   0   2    29637.57    31767.41    517.31 o 
  -4   0   2    15949.86    18468.96    113.26 o 
  -2   0   2      630.43      814.83     10.24 o 
   2   0   2      562.90      726.30     12.04 o 
   4   0   2      205.33      417.20     47.34 o 
   6   0   2   210993.95   186576.61   1631.03 o 
   8   0   2       73.59      109.64     32.07 o 
  10   0   2    17534.94    18019.07     89.62 o 
  12   0   2     3040.24     3423.50     94.09 o 
  14   0   2     2027.65     2045.37     95.80 o 
 -15   1   2     1340.75     1248.25     83.92 o 
 -13   1   2      275.50      303.66     69.04 o 
 -11   1   2      445.75      688.34     35.07 o 
  -9   1   2     1537.29     1687.77     30.96 o 
  -7   1   2    16711.61    17149.41    120.68 o 
  -5   1   2     7012.82     8200.99     25.31 o 
  -3   1   2   108230.63    99894.16   2510.74 o 
  -1   1   2    13695.11    14036.71     39.97 o 
   1   1   2    19722.76    20797.25    115.73 o 
   3   1   2    63176.22    62314.12    239.01 o 
   5   1   2     1090.31     1163.95     21.33 o 
   7   1   2    12241.45    12251.58    233.62 o 
   9   1   2     2810.12     2963.33     69.96 o 
  11   1   2      548.45      662.16     41.82 o 
  13   1   2     1440.97     1635.92     88.04 o 
  15   1   2     1228.20     1368.40     95.28 o 
 -14   2   2      404.19      498.96     71.93 o 
 -12   2   2        7.79       88.17     46.73 o 
 -10   2   2     6887.42     6963.00     83.13 o 
  -8   2   2     1032.79     1044.40     42.09 o 
  -6   2   2       84.70      103.77     20.72 o 
  -4   2   2      335.66      508.09     33.49 o 
  -2   2   2    21980.05    22482.74     56.19 o 
   0   2   2    10595.93    11409.68     64.87 o 
   2   2   2     2357.58     2941.40     29.34 o 
   4   2   2       74.37      161.08     10.24 o 
   6   2   2     4772.89     5612.00     25.67 o 
   8   2   2     5477.60     5544.37     70.65 o 
  10   2   2      587.70      605.47     50.58 o 
  12   2   2      479.48      531.89     43.83 o 
  14   2   2      158.30      227.01     81.04 o 
 -13   3   2     1024.26     1125.92     77.93 o 
 -11   3   2       55.89      194.08     56.24 o 
  -9   3   2     7049.64     6644.09     86.03 o 
  -7   3   2     1015.40     1082.37     47.52 o 
  -5   3   2      203.77      200.78     25.02 o 
  -3   3   2    77225.65    75389.32    124.79 o 
  -1   3   2     4298.16     4288.63     23.74 o 
   1   3   2     1249.01     1148.94     17.11 o 
   3   3   2     3572.62     3316.22     24.62 o 
   5   3   2      382.09      365.41     16.77 o 
   7   3   2      458.54      457.05     44.44 o 
   9   3   2     2404.45     2631.50     67.04 o 
  11   3   2      265.32      472.41     64.17 o 
  13   3   2     1765.75     1697.38     86.56 o 
 -12   4   2     2764.60     3143.22     92.14 o 
 -10   4   2       44.21       59.76     54.19 o 
  -8   4   2     1863.09     1943.65     64.82 o 
  -6   4   2    15027.73    14574.54     71.30 o 
  -4   4   2     3885.14     3779.47     39.28 o 
  -2   4   2      946.16      816.72     58.17 o 
   0   4   2    21371.31    20813.07     99.84 o 
   2   4   2     2824.52     2553.45     27.69 o 
   4   4   2     9385.92     9246.12     65.51 o 
   6   4   2    27089.82    26267.80    152.30 o 
   8   4   2       85.87        9.58     55.32 o 
  10   4   2     4065.94     3779.11     87.57 o 
  12   4   2      473.01      548.48     75.63 o 
 -11   5   2     2895.52     2692.67     87.45 o 
  -9   5   2     1273.53     1267.63     72.59 o 
  -7   5   2     8166.61     8182.73    106.86 o 
  -5   5   2      870.71      824.52     32.29 o 
  -3   5   2     7836.42     7640.06     53.36 o 
  -1   5   2     8738.69     8520.05     40.06 o 
   1   5   2     2826.05     2813.75     41.18 o 
   3   5   2     1703.32     1923.65     31.63 o 
   5   5   2      650.83      623.80     61.86 o 
   7   5   2     6006.53     6039.76    106.45 o 
   9   5   2      498.07      541.10     46.44 o 
  11   5   2     1891.96     2047.35    272.90 o 
 -10   6   2      747.76      869.73     60.48 o 
  -8   6   2     1522.63     1618.60     59.40 o 
  -6   6   2       14.92       32.55     40.78 o 
  -4   6   2     1264.99     1239.10     34.49 o 
  -2   6   2     5835.34     5528.88    108.65 o 
   0   6   2     2284.02     2156.48     36.49 o 
   2   6   2     9161.59     9056.81     77.92 o 
   4   6   2       75.70       77.45     36.62 o 
   6   6   2      431.45      535.50    104.39 o 
   8   6   2     3398.19     3741.67     72.90 o 
  10   6   2       17.23       28.06     75.95 o 
  -7   7   2       99.46       84.79     55.06 o 
  -5   7   2       88.92       16.23     43.85 o 
  -3   7   2     2400.23     2205.75     44.81 o 
  -1   7   2     2019.37     2136.33    139.12 o 
   1   7   2      534.85      419.94     47.55 o 
   3   7   2      262.86      221.87     44.43 o 
   5   7   2      289.58      376.51     47.30 o 
   7   7   2      142.31      248.34     81.27 o 
  -4   8   2       59.73       67.48     45.43 o 
  -2   8   2       26.43       -6.73     47.17 o 
   0   8   2      239.11      300.57     50.72 o 
   2   8   2      362.65      383.72     80.69 o 
   4   8   2       27.01       17.98     46.51 o 
 -15   1   3      146.08      217.91     78.21 o 
 -13   1   3       24.32       35.12     66.70 o 
 -11   1   3     7353.11     7544.24    105.24 o 
  -9   1   3     1917.84     2001.05     37.38 o 
  -7   1   3     4597.28     5001.39     32.08 o 
  -5   1   3     1421.72     1514.94     32.75 o 
  -3   1   3    18549.52    20099.84     50.80 o 
  -1   1   3    41656.00    40076.96     57.24 o 
   1   1   3     1214.37     1478.71    194.09 o 
   3   1   3   129919.51   119257.26    481.01 o 
   5   1   3     8728.83     8663.86     39.06 o 
   7   1   3     1835.74     2098.65     52.80 o 
   9   1   3     5522.41     5332.23     66.00 o 
  11   1   3     1297.33     1283.10     37.53 o 
  13   1   3      135.66      234.08     75.35 o 
  15   1   3      512.95      668.31     85.86 o 
 -14   2   3        3.01       65.29     71.10 o 
 -12   2   3     5613.43     5234.98    184.19 o 
 -10   2   3    17700.01    17364.87    121.44 o 
  -8   2   3    12101.90    12269.70     92.38 o 
  -6   2   3      185.02      188.33     34.03 o 
  -4   2   3      301.35      533.50     17.65 o 
  -2   2   3    67072.55    64235.21    219.92 o 
   0   2   3    34573.02    35574.51    115.26 o 
   2   2   3    94992.82    89696.70    198.58 o 
   4   2   3     9496.74    10611.01     31.90 o 
   6   2   3    34290.03    34444.44     83.80 o 
   8   2   3       79.10      125.78     41.93 o 
  10   2   3     9663.85     9397.86    100.49 o 
  12   2   3     3595.57     3543.82    185.15 o 
  14   2   3     3887.13     3521.88    108.07 o 
 -13   3   3      797.24      823.97     69.81 o 
 -11   3   3     6975.63     6836.09     96.33 o 
  -9   3   3      206.11      192.23     51.75 o 
  -7   3   3    23224.96    22902.83     81.93 o 
  -5   3   3      632.01      560.77     23.28 o 
  -3   3   3    39760.75    38587.24     83.96 o 
  -1   3   3      709.90      822.48     15.64 o 
   1   3   3    50341.96    49572.41    140.77 o 
   3   3   3      188.79      138.99     13.48 o 
   5   3   3     8660.64     8670.31    126.47 o 
   7   3   3     6110.96     6251.40     81.70 o 
   9   3   3      699.59      795.00     53.23 o 
  11   3   3     5722.33     5923.96     98.08 o 
  13   3   3      139.92      131.56     68.78 o 
 -12   4   3      613.90      790.65     65.32 o 
 -10   4   3      771.67      804.80     58.05 o 
  -8   4   3     8097.93     7974.30     97.15 o 
  -6   4   3     5041.84     5364.23     48.27 o 
  -4   4   3     4068.43     4100.62     65.39 o 
  -2   4   3     2291.15     2104.31     22.19 o 
   0   4   3      557.36      628.72     16.71 o 
   2   4   3     2669.80     2705.95     45.39 o 
   4   4   3     1307.41     1327.87     24.03 o 
   6   4   3     1292.03     1604.39     69.73 o 
   8   4   3      139.43      105.83     54.99 o 
  10   4   3      986.32     1263.57     66.72 o 
  12   4   3     1083.71     1001.64     78.62 o 
 -11   5   3     5995.59     5733.73    109.89 o 
  -9   5   3        0.56      -21.90     65.11 o 
  -7   5   3     3598.98     3501.71     81.61 o 
  -5   5   3     6182.55     5855.04     71.96 o 
  -3   5   3     3113.21     3046.20     42.61 o 
  -1   5   3     1554.51     1564.06     23.38 o 
   1   5   3       34.50       96.56     18.31 o 
   3   5   3     9693.18     9557.83     52.29 o 
   5   5   3       47.69      123.67     35.73 o 
   7   5   3     1428.76     1384.75     46.61 o 
   9   5   3      103.80       61.01     55.99 o 
  11   5   3      110.71      224.93     60.56 o 
 -10   6   3     1771.64     2039.39     90.40 o 
  -8   6   3      771.99      706.88     69.71 o 
  -6   6   3      118.83      187.80     43.82 o 
  -4   6   3      492.03      541.54     31.93 o 
  -2   6   3     4035.70     3968.71     44.15 o 
   0   6   3      416.72      399.45     27.89 o 
   2   6   3     6755.01     6565.19     51.12 o 
   4   6   3        7.91       17.47     37.88 o 
   6   6   3     5547.24     4993.55     66.80 o 
   8   6   3      104.52       60.56     51.51 o 
  10   6   3     1412.60     1338.73     61.29 o 
  -7   7   3     2857.57     2778.31     70.48 o 
  -5   7   3     1192.03     1053.00     54.10 o 
  -3   7   3     2379.81     2155.67     61.13 o 
  -1   7   3       22.99       58.25     41.56 o 
   1   7   3     2328.71     2231.39     69.83 o 
   3   7   3       90.24      112.65     43.94 o 
   5   7   3     1099.92     1320.40     55.95 o 
   7   7   3        8.84       62.05     51.34 o 
  -4   8   3      377.83      374.12     49.40 o 
  -2   8   3      726.21      618.16     56.20 o 
   0   8   3      110.11      157.95     50.01 o 
   2   8   3      197.51      266.00     69.15 o 
   4   8   3     1816.47     1733.21     93.66 o 
 -14   0   4     2939.10     3011.61    101.95 o 
 -12   0   4     8877.41     9052.58    122.29 o 
 -10   0   4      380.44      399.04     51.54 o 
  -8   0   4     1121.56     1081.99     24.45 o 
  -6   0   4    12379.67    12631.09     41.10 o 
  -4   0   4     6425.01     6859.37     43.61 o 
  -2   0   4     1699.85     2048.42    175.60 o 
   2   0   4     8244.25    10375.35     45.46 o 
   4   0   4     4143.60     4053.50    257.58 o 
   6   0   4    46179.54    45981.64    779.61 o 
   8   0   4     5046.83     4706.71     45.27 o 
  10   0   4    18205.36    17832.09    675.44 o 
  12   0   4     5189.66     4835.48    101.76 o 
  14   0   4      156.18      164.76     83.81 o 
 -15   1   4      143.30      183.88     82.58 o 
 -13   1   4      395.12      326.15     61.97 o 
 -11   1   4        3.07       77.80     31.38 o 
  -9   1   4    17835.55    17547.38     95.29 o 
  -7   1   4     8867.38     9335.03     74.64 o 
  -5   1   4    16956.30    16517.13     58.85 o 
  -3   1   4    52780.18    51752.03    386.45 o 
  -1   1   4    21946.99    21562.50    251.82 o 
   1   1   4     6900.73     7566.42     38.74 o 
   3   1   4    53292.89    52821.16    125.01 o 
   5   1   4     1904.21     2187.58     24.29 o 
   7   1   4      292.92      334.48     17.46 o 
   9   1   4     1007.72     1078.41     31.01 o 
  11   1   4      176.92      196.54     32.08 o 
  13   1   4     3526.24     3378.60     99.20 o 
  15   1   4     3068.56     2824.58    102.97 o 
 -14   2   4      510.79      563.91     79.69 o 
 -12   2   4        4.49       37.92     35.90 o 
 -10   2   4     2639.43     2918.64     64.65 o 
  -8   2   4      953.25     1116.94     80.75 o 
  -6   2   4     1036.77     1221.33     63.86 o 
  -4   2   4    25670.80    27062.64    261.55 o 
  -2   2   4     2293.54     2407.29     20.87 o 
   0   2   4     9596.28    10713.18     73.56 o 
   2   2   4    13914.28    15233.24    104.57 o 
   4   2   4    16135.34    17075.60    135.78 o 
   6   2   4     5833.09     5932.65     61.86 o 
   8   2   4      967.70     1116.05     46.21 o 
  10   2   4      429.95      541.71     54.03 o 
  12   2   4       58.80      486.98     49.79 o 
  14   2   4      606.46      740.41     88.56 o 
 -13   3   4      684.02      673.57     62.30 o 
 -11   3   4       83.34      110.58     56.48 o 
  -9   3   4     5899.18     5751.72     81.79 o 
  -7   3   4      480.09      524.66     35.15 o 
  -5   3   4     1667.30     1551.11     28.24 o 
  -3   3   4    23022.86    22327.83     78.84 o 
  -1   3   4     1817.28     1897.06     53.75 o 
   1   3   4    14964.46    15824.36     88.92 o 
   3   3   4    12960.32    13632.65     57.53 o 
   5   3   4     1609.61     1689.36     23.93 o 
   7   3   4     1201.32     1195.31     53.72 o 
   9   3   4      189.72      254.33     51.42 o 
  11   3   4     1353.25     1446.66     65.15 o 
  13   3   4      655.14      634.25     77.53 o 
 -12   4   4     5811.57     5183.92     99.84 o 
 -10   4   4     2115.11     2032.14     67.86 o 
  -8   4   4     9218.68     9011.92    102.03 o 
  -6   4   4      348.64      461.70     28.16 o 
  -4   4   4      412.78      471.57     55.69 o 
  -2   4   4     1885.69     1960.71     22.07 o 
   0   4   4    24785.20    24576.51    136.65 o 
   2   4   4     3498.55     3757.87     51.58 o 
   4   4   4    12310.83    11980.43     82.86 o 
   6   4   4    23404.44    23844.86    317.66 o 
   8   4   4     2056.86     2010.91     47.30 o 
  10   4   4     8279.57     8550.07    129.23 o 
  12   4   4     2425.02     2521.42     94.03 o 
 -11   5   4      112.39      383.09     77.97 o 
  -9   5   4     2256.61     2214.81     80.66 o 
  -7   5   4      803.77      680.24     60.99 o 
  -5   5   4     8300.96     8082.94     61.26 o 
  -3   5   4     5838.22     5773.92     53.11 o 
  -1   5   4     8493.65     8200.32     39.80 o 
   1   5   4     4837.98     4876.52     38.51 o 
   3   5   4     1504.24     1455.72     30.40 o 
   5   5   4     6743.27     6630.16     65.25 o 
   7   5   4       22.69        1.65     39.72 o 
   9   5   4     1012.30      932.18     51.66 o 
  11   5   4      520.54      525.24     49.03 o 
 -10   6   4      724.16     1034.33     80.18 o 
  -8   6   4      245.15      279.24     72.87 o 
  -6   6   4       37.93       37.88     63.28 o 
  -4   6   4     9075.08     8481.38    151.02 o 
  -2   6   4      101.88       84.39     28.56 o 
   0   6   4       92.16      134.87     26.27 o 
   2   6   4      586.54      593.25     32.02 o 
   4   6   4      968.12     1116.07     48.95 o 
   6   6   4      450.64      478.20     49.15 o 
   8   6   4     1112.86     1158.62     57.69 o 
  10   6   4      226.19      207.92     52.81 o 
  -7   7   4      116.53      162.63     63.18 o 
  -5   7   4      196.89      122.53     44.32 o 
  -3   7   4     2198.03     1987.65     58.35 o 
  -1   7   4      118.68      115.02     36.25 o 
   1   7   4      300.27      264.62     43.01 o 
   3   7   4      796.82      719.96     45.27 o 
   5   7   4     2528.90     2676.82     65.21 o 
   7   7   4      648.48      677.32    104.36 o 
  -4   8   4      205.83      235.95     48.74 o 
  -2   8   4      291.42      395.92    110.16 o 
   0   8   4       53.29       74.31     47.11 o 
   2   8   4      546.75      358.41     75.52 o 
   4   8   4      142.86      164.86     85.02 o 
 -15   1   5     1072.35     1041.07     79.07 o 
 -13   1   5      354.04      409.25     68.43 o 
 -11   1   5     2140.26     2171.87     69.92 o 
  -9   1   5      854.19      909.84     38.21 o 
  -7   1   5     7370.65     7691.56     30.37 o 
  -5   1   5     9096.07     9808.00    254.77 o 
  -3   1   5    11922.33    12537.16     35.54 o 
  -1   1   5    32192.51    31134.09     56.77 o 
   1   1   5    91511.64    83560.30   2094.37 o 
   3   1   5    17835.83    17929.59     99.93 o 
   5   1   5      317.15      387.98     28.64 o 
   7   1   5      795.05     1099.93     23.19 o 
   9   1   5     2800.79     2814.25     49.74 o 
  11   1   5      586.12      654.07     35.15 o 
  13   1   5      316.24      355.01     55.10 o 
 -14   2   5     5667.92     5098.91    105.60 o 
 -12   2   5       60.73       74.23     36.46 o 
 -10   2   5    18943.94    18326.15    121.93 o 
  -8   2   5    14879.80    15055.30     77.45 o 
  -6   2   5    47246.09    46607.59    105.28 o 
  -4   2   5     7863.78     9058.64     44.58 o 
  -2   2   5     1141.48     1197.57     16.36 o 
   0   2   5      341.87      553.44     42.88 o 
   2   2   5     6133.70     6751.40     86.87 o 
   4   2   5    27840.54    28754.34    101.29 o 
   6   2   5    17193.21    17696.60     66.40 o 
   8   2   5    22617.32    22545.85    132.54 o 
  10   2   5     1438.66     1592.48     61.84 o 
  12   2   5    11476.93    11668.59    449.39 o 
  14   2   5     1256.63     1064.84     90.22 o 
 -13   3   5       40.11       31.25     53.68 o 
 -11   3   5     3024.42     2965.00     75.31 o 
  -9   3   5     6202.33     6007.74     83.12 o 
  -7   3   5     2227.42     2423.73     36.30 o 
  -5   3   5    23390.12    23279.71    205.70 o 
  -3   3   5     2176.06     2162.66     17.61 o 
  -1   3   5    65888.75    62393.23    174.23 o 
   1   3   5    10196.62    11612.44    117.48 o 
   3   3   5    31104.29    30116.02    200.64 o 
   5   3   5     5834.23     6167.12     37.68 o 
   7   3   5     8165.43     7950.49    127.79 o 
   9   3   5     3024.94     3119.17     48.79 o 
  11   3   5      222.21      282.51     63.91 o 
  13   3   5     1970.17     1990.12     87.61 o 
 -12   4   5       15.64       51.15     69.32 o 
 -10   4   5      250.20      295.30     53.69 o 
  -8   4   5     1110.89     1333.74     62.24 o 
  -6   4   5      404.48      474.91     30.15 o 
  -4   4   5     2941.39     3056.70     58.27 o 
  -2   4   5    17432.99    17430.29     52.83 o 
   0   4   5    16568.52    16708.32     54.94 o 
   2   4   5     6486.02     6891.13     82.77 o 
   4   4   5     1860.06     2155.00    143.15 o 
   6   4   5     2149.04     2233.93     44.57 o 
   8   4   5     1512.80     1743.79     92.12 o 
  10   4   5        5.30       98.89     43.75 o 
  12   4   5       14.30      141.39     78.30 o 
 -11   5   5     1569.86     1508.26     77.14 o 
  -9   5   5      234.35      406.23     66.59 o 
  -7   5   5      234.28      244.20     55.55 o 
  -5   5   5     2844.91     2701.58     44.16 o 
  -3   5   5     3262.81     3100.64     43.94 o 
  -1   5   5     7195.67     6949.33     63.36 o 
   1   5   5     4070.68     4066.88     50.85 o 
   3   5   5    23493.06    22957.26     96.77 o 
   5   5   5      423.38      483.16     38.33 o 
   7   5   5       29.77       36.63     40.67 o 
   9   5   5     2257.98     2074.02     73.78 o 
  11   5   5      177.41      163.47     81.82 o 
 -10   6   5     3507.28     3774.54    107.82 o 
  -8   6   5      695.62      737.75     74.28 o 
  -6   6   5     5930.68     5707.25    100.31 o 
  -4   6   5      145.96      286.65     90.02 o 
  -2   6   5      914.07      852.97     32.39 o 
   0   6   5       27.61        9.32     27.58 o 
   2   6   5      449.69      470.02     30.37 o 
   4   6   5      261.88      384.72     51.44 o 
   6   6   5      807.33      784.66     62.13 o 
   8   6   5     2631.02     2770.09    160.03 o 
  10   6   5       11.81       39.37     58.74 o 
  -7   7   5       17.89       79.25     46.05 o 
  -5   7   5       34.42       28.86     42.57 o 
  -3   7   5      518.99      437.97     37.63 o 
  -1   7   5     2723.68     2531.00     44.75 o 
   1   7   5       17.93        3.83     43.93 o 
   3   7   5      954.26      853.35     49.92 o 
   5   7   5      791.19      741.18     50.87 o 
   7   7   5     1135.81     1179.83     58.35 o 
  -4   8   5     1918.40     1814.87    187.23 o 
  -2   8   5     2385.73     2161.00    118.04 o 
   0   8   5     3092.98     2961.01     82.06 o 
   2   8   5      537.51      524.35     89.25 o 
   4   8   5      169.89      188.63     72.70 o 
 -14   0   6     6141.41     6025.48    118.90 o 
 -12   0   6     3416.72     3347.74     88.63 o 
 -10   0   6     8771.64     8888.13    103.90 o 
  -8   0   6     6205.48     6237.92     64.72 o 
  -6   0   6    75497.88    75416.42    189.52 o 
  -4   0   6     1710.99     2262.49     14.38 o 
  -2   0   6   137892.73   119313.95   3450.65 o 
   0   0   6     4391.10     5307.73    118.89 o 
   2   0   6      316.36      567.93     19.00 o 
   4   0   6     7068.49     6526.91    218.03 o 
   6   0   6      569.92      508.08     24.61 o 
   8   0   6     2011.40     1924.64     47.99 o 
  10   0   6       90.91      110.68     55.52 o 
  12   0   6     5792.47     5890.95    109.31 o 
  14   0   6      116.13       92.89     83.04 o 
 -15   1   6     2876.46     2799.19    100.42 o 
 -13   1   6      109.48      145.15     58.01 o 
 -11   1   6     3559.48     3398.62     76.37 o 
  -9   1   6        8.33       54.48     42.90 o 
  -7   1   6      387.87      495.36     71.03 o 
  -5   1   6     8867.60     8623.07    201.33 o 
  -3   1   6     2784.38     3019.89     59.63 o 
  -1   1   6    13943.02    14791.84     37.39 o 
   1   1   6     6266.03     6233.25     80.59 o 
   3   1   6    66351.02    63031.06    159.63 o 
   5   1   6       30.24       93.31     10.78 o 
   7   1   6    26440.88    26577.95    202.24 o 
   9   1   6      365.06      422.50     23.39 o 
  11   1   6     3632.28     3453.33     67.27 o 
  13   1   6      496.00      476.87     56.02 o 
 -14   2   6       25.24      211.04     72.85 o 
 -12   2   6        7.73       65.37     37.79 o 
 -10   2   6      611.65      817.64     50.58 o 
  -8   2   6      430.75      419.75     80.77 o 
  -6   2   6      929.52     1253.03     98.47 o 
  -4   2   6     2856.99     3017.67     28.62 o 
  -2   2   6     2482.76     2489.45     51.67 o 
   0   2   6      938.78      904.63     16.20 o 
   2   2   6     9266.74     9228.41    102.84 o 
   4   2   6     6430.13     7025.88     53.24 o 
   6   2   6    12017.80    11616.85     92.81 o 
   8   2   6     2222.80     2383.26     47.42 o 
  10   2   6      909.58      952.96     54.01 o 
  12   2   6      223.63      437.60     54.33 o 
  14   2   6       23.29       54.73     81.60 o 
 -13   3   6       51.46       80.11     54.14 o 
 -11   3   6     1001.88      963.52     59.55 o 
  -9   3   6     2079.78     2111.01     62.78 o 
  -7   3   6    11414.18    11904.27    102.58 o 
  -5   3   6     4758.32     4937.95     36.11 o 
  -3   3   6     1164.52     1165.06     16.75 o 
  -1   3   6     4814.74     5251.40     29.43 o 
   1   3   6       28.12       27.84     18.70 o 
   3   3   6     2267.42     2044.87     35.57 o 
   5   3   6    11230.57    11362.66     87.09 o 
   7   3   6    22098.23    22061.96    192.90 o 
   9   3   6     1024.10     1120.03     40.11 o 
  11   3   6       35.42       44.09     59.28 o 
  13   3   6        5.30      116.07     78.81 o 
 -12   4   6     1904.42     1977.80     81.99 o 
 -10   4   6      928.48      872.94     56.94 o 
  -8   4   6    16633.99    16438.01    127.18 o 
  -6   4   6    25468.03    24799.73     94.20 o 
  -4   4   6     7922.66     7755.51     53.85 o 
  -2   4   6    33914.97    32800.95     71.89 o 
   0   4   6     1215.97     1287.75     30.77 o 
   2   4   6     2492.90     2548.13     27.72 o 
   4   4   6     1122.00     1367.68     47.51 o 
   6   4   6      437.78      372.36     33.43 o 
   8   4   6     1551.99     1575.57     99.99 o 
  10   4   6     1114.97     1209.58     75.37 o 
  12   4   6     3564.64     3633.99     97.74 o 
 -11   5   6      569.10      575.79     67.84 o 
  -9   5   6      355.24      465.15     64.68 o 
  -7   5   6     1253.88     1345.82     64.80 o 
  -5   5   6      452.43      367.94     50.63 o 
  -3   5   6     2141.03     2224.75     88.63 o 
  -1   5   6    14138.27    13713.00     74.65 o 
   1   5   6     1882.99     1993.85     50.37 o 
   3   5   6     8689.27     8739.12    278.42 o 
   5   5   6     1830.98     1718.61     45.65 o 
   7   5   6     5288.89     5372.97     65.51 o 
   9   5   6       11.95      155.33     88.32 o 
  11   5   6     1792.93     1692.93     93.88 o 
 -10   6   6     1876.02     1849.51     80.63 o 
  -8   6   6      226.42      200.79     59.71 o 
  -6   6   6      230.81      322.35     65.28 o 
  -4   6   6      438.34      469.29     38.82 o 
  -2   6   6      739.51      588.23     30.36 o 
   0   6   6      121.41      176.99     27.79 o 
   2   6   6     6390.24     6121.34     71.07 o 
   4   6   6      921.37      787.94     43.81 o 
   6   6   6      300.21      348.76     44.04 o 
   8   6   6     2241.48     2347.75    113.01 o 
  10   6   6       85.23      124.25     53.04 o 
  -7   7   6     5037.63     4618.51    196.74 o 
  -5   7   6       24.39       38.28     46.19 o 
  -3   7   6      374.40      388.30     47.30 o 
  -1   7   6      276.73      333.95     33.53 o 
   1   7   6      313.29      347.96     46.50 o 
   3   7   6      209.26      167.84     46.87 o 
   5   7   6      921.04      937.04     58.14 o 
   7   7   6     1390.12     1628.69    117.88 o 
  -4   8   6      650.20      631.95     72.34 o 
  -2   8   6      734.87      718.45     55.66 o 
   0   8   6       13.44       64.82     55.32 o 
   2   8   6       18.34      106.12     83.48 o 
 -15   1   7      205.11      306.34     72.10 o 
 -13   1   7     2313.45     2083.10     78.64 o 
 -11   1   7     3054.79     2799.19     71.03 o 
  -9   1   7    11596.92    11241.60     85.84 o 
  -7   1   7     2506.77     2448.42     29.61 o 
  -5   1   7    29873.76    31689.57    159.43 o 
  -3   1   7    28464.11    29600.91    209.37 o 
  -1   1   7    97875.94    96256.58   1180.74 o 
   1   1   7     7754.37     8364.93     74.08 o 
   3   1   7     1577.42     1718.36     31.68 o 
   5   1   7    19284.47    20869.93    122.94 o 
   7   1   7    22247.77    21876.89    167.00 o 
   9   1   7    12591.49    12929.36     98.00 o 
  11   1   7      604.51      734.49     53.21 o 
  13   1   7      241.25      219.73     62.54 o 
 -14   2   7     2765.03     2615.67     87.49 o 
 -12   2   7     5182.33     4661.48    182.76 o 
 -10   2   7     4124.21     4188.84     69.32 o 
  -8   2   7    12011.80    11481.81    149.88 o 
  -6   2   7     5283.98     5422.33     51.56 o 
  -4   2   7    42858.88    42583.76     63.24 o 
  -2   2   7    36608.12    36751.39    323.59 o 
   0   2   7   116274.74   103709.22   2350.06 o 
   2   2   7      192.01      403.53    103.52 o 
   4   2   7     3648.30     4061.53     27.40 o 
   6   2   7     3022.78     2937.92     29.69 o 
   8   2   7    18217.79    17491.99    121.90 o 
  10   2   7     2421.82     2286.79     66.58 o 
  12   2   7     1022.12      986.58     51.20 o 
  14   2   7      681.95      708.64     58.65 o 
 -13   3   7     2671.12     2513.21     56.06 o 
 -11   3   7      570.57      570.79     51.42 o 
  -9   3   7     3910.19     3665.16    118.56 o 
  -7   3   7      479.76      572.87     18.83 o 
  -5   3   7     2753.64     2758.14     37.83 o 
  -3   3   7    22883.65    22469.40    121.36 o 
  -1   3   7     4797.81     5196.84     40.85 o 
   1   3   7     9640.69     9380.82     48.70 o 
   3   3   7      164.15      388.76     46.39 o 
   5   3   7    32733.46    31573.13    278.50 o 
   7   3   7     4366.61     4614.55     49.28 o 
   9   3   7     9223.69     9081.63    106.33 o 
  11   3   7     1507.40     1501.55     74.90 o 
  13   3   7      788.72      800.73     69.94 o 
 -12   4   7      336.56      472.90     70.31 o 
 -10   4   7      181.99      241.28     52.17 o 
  -8   4   7     1753.39     1904.22     63.04 o 
  -6   4   7     3153.49     3387.42     68.74 o 
  -4   4   7      837.06      846.79     33.32 o 
  -2   4   7      332.39      308.19     17.55 o 
   0   4   7     7249.66     7221.60     52.81 o 
   2   4   7     5979.23     6241.16     38.18 o 
   4   4   7     1491.87     1482.22     35.86 o 
   6   4   7     1765.80     1914.63     43.59 o 
   8   4   7      851.84      876.71     67.19 o 
  10   4   7      640.16      777.95     69.21 o 
  12   4   7      441.90      607.10     84.94 o 
 -11   5   7       27.52       35.25     73.16 o 
  -9   5   7     5571.21     5309.85     94.41 o 
  -7   5   7      462.00      515.07     55.77 o 
  -5   5   7     3945.64     3803.74     80.93 o 
  -3   5   7      300.95      276.63     33.42 o 
  -1   5   7     3930.75     3986.75     95.52 o 
   1   5   7       40.30       28.36     22.65 o 
   3   5   7     2521.88     2414.82     45.99 o 
   5   5   7      726.36      959.14     44.41 o 
   7   5   7      190.48      331.85    108.22 o 
   9   5   7    11164.46    11061.65     93.06 o 
  11   5   7       47.97       80.03     65.13 o 
 -10   6   7      171.73      216.33     81.39 o 
  -8   6   7      271.18      214.20     64.25 o 
  -6   6   7      227.31      200.24     75.17 o 
  -4   6   7     2746.40     2716.48     50.23 o 
  -2   6   7       99.98       69.70     29.53 o 
   0   6   7     7003.56     7089.72     75.48 o 
   2   6   7      161.44      191.42     36.12 o 
   4   6   7      221.34      237.46     41.36 o 
   6   6   7     1266.17     1288.11     54.17 o 
   8   6   7     2344.45     2485.75    145.08 o 
  10   6   7      255.29      365.68     75.29 o 
  -7   7   7     3159.50     3126.20     96.16 o 
  -5   7   7       32.56       57.83     37.21 o 
  -3   7   7     2497.85     2292.46     48.50 o 
  -1   7   7      219.05      241.50     36.08 o 
   1   7   7     1704.99     1656.30     83.56 o 
   3   7   7     1743.26     1629.42     52.75 o 
   5   7   7     1845.45     1754.59     62.06 o 
   7   7   7      250.53      310.87     50.09 o 
  -4   8   7      219.02      266.82     40.23 o 
  -2   8   7      393.09      376.22     56.21 o 
   0   8   7     2210.32     1955.54     97.55 o 
   2   8   7     1121.03     1056.21     77.60 o 
 -14   0   8     1629.96     1415.58     76.94 o 
 -12   0   8     6623.87     6747.63    107.08 o 
 -10   0   8      343.60      399.35     48.45 o 
  -8   0   8    81383.40    78509.41    425.04 o 
  -6   0   8     5367.52     5765.50     41.70 o 
  -4   0   8    48689.25    48466.11     86.22 o 
  -2   0   8     2884.80     3695.54     37.22 o 
   0   0   8    26694.68    24913.88     57.52 o 
   2   0   8     1784.37     2198.36     45.18 o 
   4   0   8    96469.86    89569.73    531.39 o 
   6   0   8    13012.64    13782.98     95.03 o 
   8   0   8     1177.12     1168.57     33.79 o 
  10   0   8    20938.80    21418.94    277.19 o 
  12   0   8      602.96      590.04     74.88 o 
  14   0   8     3365.19     2941.11    105.10 o 
 -15   1   8        7.15       74.47     77.88 o 
 -13   1   8      778.09      860.34     64.61 o 
 -11   1   8      361.67      352.38     52.18 o 
  -9   1   8    17126.01    16297.83     59.53 o 
  -7   1   8     4392.50     5102.36     27.74 o 
  -5   1   8     5739.20     5345.27     29.19 o 
  -3   1   8     1046.36     1171.30     13.14 o 
  -1   1   8     1816.84     1906.92     21.30 o 
   1   1   8    95705.15    84529.72    503.78 o 
   3   1   8      590.08      758.17     18.58 o 
   5   1   8    13630.31    13135.28     71.92 o 
   7   1   8        4.23       61.56     19.35 o 
   9   1   8     4075.39     4229.73    129.15 o 
  11   1   8        9.49       36.76     37.56 o 
  13   1   8     2606.38     2519.67     67.12 o 
 -14   2   8       13.50       17.25     65.59 o 
 -12   2   8        3.23       63.86     54.90 o 
 -10   2   8      807.26      725.78     44.64 o 
  -8   2   8     3477.64     3721.24     45.36 o 
  -6   2   8     1384.15     1570.54     42.97 o 
  -4   2   8     1885.42     2110.29     17.98 o 
  -2   2   8     2460.23     2591.50     17.86 o 
   0   2   8      302.04      409.27    145.37 o 
   2   2   8      407.58      388.80     15.46 o 
   4   2   8     1713.47     1810.74     49.31 o 
   6   2   8      593.56      707.22     30.71 o 
   8   2   8      259.94      229.48     42.18 o 
  10   2   8      447.86      489.58     56.83 o 
  12   2   8      149.43      180.13     46.63 o 
  14   2   8      130.28      247.00     49.44 o 
 -13   3   8       34.34      186.36     30.42 o 
 -11   3   8      194.04      242.89     30.91 o 
  -9   3   8     4582.42     4866.90     42.21 o 
  -7   3   8     2606.58     2559.24     31.28 o 
  -5   3   8    25013.29    25845.12    238.77 o 
  -3   3   8     1174.16     1319.75     18.02 o 
  -1   3   8     4803.97     4952.58     28.74 o 
   1   3   8    22464.21    23321.79    153.73 o 
   3   3   8       39.71       49.29     13.39 o 
   5   3   8     5682.14     5754.45    117.98 o 
   7   3   8     4619.77     4601.26    119.47 o 
   9   3   8      471.17      570.42     62.04 o 
  11   3   8      601.84      570.87     64.24 o 
  13   3   8     2196.40     2266.34     94.10 o 
 -12   4   8      620.60      722.21     69.70 o 
 -10   4   8      539.78      576.49     58.62 o 
  -8   4   8    13460.20    12751.15    408.52 o 
  -6   4   8      824.66      978.02     34.87 o 
  -4   4   8      128.82      142.47     25.97 o 
  -2   4   8     2884.24     2801.79     38.54 o 
   0   4   8     8946.29     8595.67     88.22 o 
   2   4   8      681.60      638.78     20.43 o 
   4   4   8    15375.06    15595.49    162.01 o 
   6   4   8     1451.28     1466.61     40.85 o 
   8   4   8     3702.31     3651.25     53.54 o 
  10   4   8     2677.45     2860.79     90.97 o 
  12   4   8        3.41       73.75     78.72 o 
 -11   5   8       10.23       17.33     74.24 o 
  -9   5   8     4428.91     4409.21     88.26 o 
  -7   5   8      423.90      411.97     45.43 o 
  -5   5   8     3070.26     3269.43     85.41 o 
  -3   5   8     3770.93     3761.47    127.16 o 
  -1   5   8      482.59      493.41     34.43 o 
   1   5   8     1499.71     1386.34     33.23 o 
   3   5   8      187.64      189.27     35.74 o 
   5   5   8    11378.16    11569.13    213.97 o 
   7   5   8      332.73      359.07     41.53 o 
   9   5   8     1486.26     1723.20     54.50 o 
  11   5   8       29.45      -24.26     78.07 o 
 -10   6   8     2375.23     2545.39     98.28 o 
  -8   6   8       21.19       69.99     71.21 o 
  -6   6   8      266.89      215.33     41.56 o 
  -4   6   8     7392.14     7387.41     70.29 o 
  -2   6   8      267.22      249.31     35.50 o 
   0   6   8     6341.54     6086.29     64.81 o 
   2   6   8     5752.70     5792.36    103.93 o 
   4   6   8      350.77      333.99     42.03 o 
   6   6   8     3406.02     3619.36     65.28 o 
   8   6   8      220.18      192.45     45.19 o 
  -7   7   8      706.44      757.69     75.02 o 
  -5   7   8      294.76      242.77     36.24 o 
  -3   7   8       47.02      161.87     36.97 o 
  -1   7   8     1510.64     1504.42     70.22 o 
   1   7   8     1108.38      951.66     72.91 o 
   3   7   8      255.78      240.56     72.55 o 
   5   7   8       91.94       92.76     51.60 o 
   7   7   8      100.25       75.10     65.12 o 
  -4   8   8      924.74      749.50     51.77 o 
  -2   8   8        8.87       42.34     55.28 o 
   0   8   8      207.70      106.24     75.07 o 
   2   8   8      364.29      428.50     89.60 o 
 -15   1   9     2107.85     1851.02     51.34 o 
 -13   1   9     5150.38     4825.66     92.32 o 
 -11   1   9     1820.04     1996.25     65.03 o 
  -9   1   9     8281.04     8450.65     83.33 o 
  -7   1   9     3233.79     3339.10     32.06 o 
  -5   1   9    10063.50     9868.08     69.15 o 
  -3   1   9    38893.89    38395.73    132.09 o 
  -1   1   9     1580.82     1598.84     50.93 o 
   1   1   9     7495.70     7403.52     57.65 o 
   3   1   9    21967.03    20288.54    113.51 o 
   5   1   9    32869.14    31759.67    120.02 o 
   7   1   9     2522.24     2471.02     30.79 o 
   9   1   9    11860.24    11530.03     98.71 o 
  11   1   9      168.17      219.40     36.31 o 
  13   1   9     3512.42     3507.29     96.52 o 
 -14   2   9      349.29      354.60     39.94 o 
 -12   2   9     2360.54     1976.26     39.53 o 
 -10   2   9     2093.86     2063.67     29.14 o 
  -8   2   9    10550.00    11018.93     58.43 o 
  -6   2   9    19894.89    20006.31    172.81 o 
  -4   2   9    60253.97    59804.50    179.67 o 
  -2   2   9     9191.66     9638.01     71.86 o 
   0   2   9    77164.57    74890.96    114.44 o 
   2   2   9     9345.54     9663.00    100.28 o 
   4   2   9    36643.02    35153.77    332.40 o 
   6   2   9    15718.46    14999.13    138.62 o 
   8   2   9      530.56      512.07     29.64 o 
  10   2   9      120.71      122.57     47.56 o 
  12   2   9     1920.97     2172.55     58.24 o 
  14   2   9     2592.90     2636.74    148.21 o 
 -13   3   9     1593.45     1626.74     37.23 o 
 -11   3   9      873.56      978.75     46.62 o 
  -9   3   9     6252.12     6271.63     39.63 o 
  -7   3   9      529.98      551.43     19.14 o 
  -5   3   9     1520.70     1547.95     25.34 o 
  -3   3   9      186.07      192.55     12.19 o 
  -1   3   9      172.62      163.87     17.16 o 
   1   3   9      178.08      237.99     21.06 o 
   3   3   9     4189.58     4006.47     26.21 o 
   5   3   9    11530.14    11026.02    125.41 o 
   7   3   9       60.17      126.87     30.75 o 
   9   3   9     1526.52     1538.50     63.67 o 
  11   3   9      589.67      709.42     77.05 o 
  13   3   9     1267.57     1276.48     93.67 o 
 -12   4   9     1899.62     1926.30     76.65 o 
 -10   4   9     1202.26     1109.83     66.07 o 
  -8   4   9       26.93      130.96     32.92 o 
  -6   4   9       13.07       32.48     30.45 o 
  -4   4   9      252.88      292.66     27.73 o 
  -2   4   9      628.20      659.63     30.60 o 
   0   4   9      480.90      468.40     24.70 o 
   2   4   9      380.78      396.59     20.98 o 
   4   4   9     1735.38     1696.19     38.33 o 
   6   4   9     5198.59     5099.22     65.61 o 
   8   4   9     5708.23     5789.60     74.66 o 
  10   4   9      958.97      837.64     70.56 o 
  12   4   9      154.80      225.40     72.62 o 
 -11   5   9       13.77       30.45     68.25 o 
  -9   5   9      144.33      227.99     58.06 o 
  -7   5   9      449.05      414.14     73.88 o 
  -5   5   9     7920.13     7740.44     91.54 o 
  -3   5   9    20508.96    19923.18    303.77 o 
  -1   5   9     5659.14     5730.13     63.34 o 
   1   5   9       33.54       42.60     23.19 o 
   3   5   9       70.50      102.02     35.37 o 
   5   5   9     3826.20     3840.33     91.02 o 
   7   5   9        5.54       52.80     38.45 o 
   9   5   9      763.64      851.14     81.09 o 
  11   5   9        3.05      246.98     90.09 o 
 -10   6   9      120.26      177.33     64.12 o 
  -8   6   9     2429.63     2411.58     88.93 o 
  -6   6   9     1933.09     1851.89    125.57 o 
  -4   6   9    11846.59    11446.01     83.36 o 
  -2   6   9      154.95      134.70     38.58 o 
   0   6   9     6928.45     6823.46     67.66 o 
   2   6   9      869.80      786.48     81.20 o 
   4   6   9      649.53      584.34     46.31 o 
   6   6   9     2296.19     2257.25     62.98 o 
   8   6   9       17.15      -16.93     51.23 o 
  -7   7   9      893.06     1000.24     87.24 o 
  -5   7   9      378.83      369.47     48.96 o 
  -3   7   9        1.46       41.55     37.73 o 
  -1   7   9     4207.42     3959.79     64.54 o 
   1   7   9      417.35      437.23     77.11 o 
   3   7   9      453.10      448.20     78.43 o 
   5   7   9      819.11      896.82     57.16 o 
   7   7   9      536.46      520.23     60.69 o 
  -2   8   9      218.39      313.11     59.24 o 
   0   8   9       78.74       33.71     66.69 o 
   2   8   9      665.81      740.19     91.89 o 
 -14   0  10     2818.57     2827.96     66.66 o 
 -12   0  10     1971.39     1596.70     47.09 o 
 -10   0  10       87.25       72.42     24.73 o 
  -8   0  10       35.92      107.97     15.28 o 
  -6   0  10    11415.87    11743.89    197.90 o 
  -4   0  10     5174.12     5910.14    124.88 o 
  -2   0  10   299228.50   224758.89   1143.47 o 
   0   0  10     1394.73     1701.21     48.87 o 
   2   0  10    76807.91    64184.97    756.58 o 
   4   0  10    22735.36    20978.05    162.23 o 
   6   0  10    11484.77    10296.21    185.25 o 
   8   0  10     1954.28     1592.24     37.53 o 
  10   0  10     6911.54     6773.06     66.60 o 
  12   0  10       60.93       79.70     73.70 o 
  14   0  10        8.10      -16.43     91.55 o 
 -15   1  10      942.67      984.00     49.33 o 
 -13   1  10        9.26      142.96     37.29 o 
 -11   1  10    20036.06    19528.83    239.00 o 
  -9   1  10     1249.36     1273.25     20.92 o 
  -7   1  10     2881.52     2829.86     33.37 o 
  -5   1  10      986.81      855.11     24.00 o 
  -3   1  10    45002.77    45912.00    109.53 o 
  -1   1  10    21169.90    22085.63     95.13 o 
   1   1  10      131.62      223.46     12.08 o 
   3   1  10      279.89      246.36     20.76 o 
   5   1  10      666.53      867.10     20.74 o 
   7   1  10    23257.48    22385.56    255.33 o 
   9   1  10     1924.23     2033.74     72.95 o 
  11   1  10     5480.55     5202.44    112.34 o 
  13   1  10     2256.99     2430.41     80.40 o 
 -14   2  10      136.83      116.40     39.59 o 
 -12   2  10       21.67      139.81     30.77 o 
 -10   2  10      635.68      682.47     28.69 o 
  -8   2  10       46.25       83.48     17.84 o 
  -6   2  10     1349.94     1384.23     44.41 o 
  -4   2  10     6513.90     7179.14    101.49 o 
  -2   2  10    24865.35    26792.40     66.50 o 
   0   2  10     5238.08     5370.94     34.35 o 
   2   2  10      105.61      173.48     17.73 o 
   4   2  10      193.15      328.10     30.10 o 
   6   2  10       53.47      277.24     40.48 o 
   8   2  10      509.70      512.07     44.91 o 
  10   2  10      137.30      228.60     59.53 o 
  12   2  10      363.07      514.98     54.69 o 
 -13   3  10       48.93       55.85     30.53 o 
 -11   3  10    10483.88    10582.16     63.42 o 
  -9   3  10     1300.09     1284.73     34.22 o 
  -7   3  10       49.94      107.70     18.01 o 
  -5   3  10     2663.09     2614.59     31.83 o 
  -3   3  10       19.71       58.80     12.72 o 
  -1   3  10     4700.67     4851.08    189.60 o 
   1   3  10      885.51      800.93     24.15 o 
   3   3  10     2406.18     2515.54     42.35 o 
   5   3  10      480.47      552.93     34.57 o 
   7   3  10    16455.90    15904.46     80.16 o 
   9   3  10      269.86      332.95     62.50 o 
  11   3  10     5954.84     5731.84    107.50 o 
  13   3  10     1260.92     1345.17     62.54 o 
 -12   4  10       46.04       48.24     58.08 o 
 -10   4  10       52.48       36.25     58.67 o 
  -8   4  10     2140.23     1960.89     60.91 o 
  -6   4  10     2313.19     2540.62     81.83 o 
  -4   4  10     3081.02     3175.02     43.80 o 
  -2   4  10    49161.17    47296.45    240.10 o 
   0   4  10     1360.51     1297.96     65.42 o 
   2   4  10     7354.48     7315.85     56.10 o 
   4   4  10     4332.88     4365.17     50.37 o 
   6   4  10      177.81      178.87     34.29 o 
   8   4  10      150.78      217.28     38.33 o 
  10   4  10       34.92       54.42     63.91 o 
  12   4  10      779.19      632.76     69.73 o 
 -11   5  10     1883.02     1763.00     73.57 o 
  -9   5  10     1884.97     1785.62     71.29 o 
  -7   5  10     3686.87     3388.00     51.55 o 
  -5   5  10     1153.43     1238.72     40.00 o 
  -3   5  10     3225.70     3427.52    108.32 o 
  -1   5  10     6419.74     6293.25     86.87 o 
   1   5  10       34.82       53.90     23.97 o 
   3   5  10     4581.38     4390.60     55.60 o 
   5   5  10      281.44      336.63     39.73 o 
   7   5  10     2658.40     2700.17     55.86 o 
   9   5  10      604.23      675.36     47.30 o 
  11   5  10     3201.00     3373.59    113.66 o 
 -10   6  10     3722.92     3600.91    104.34 o 
  -8   6  10      445.27      408.03     67.67 o 
  -6   6  10     2168.17     2129.59    126.29 o 
  -4   6  10     1670.77     1902.66     69.79 o 
  -2   6  10      128.42      108.06     36.82 o 
   0   6  10     2257.19     2246.70     51.63 o 
   2   6  10     1372.78     1367.85     45.87 o 
   4   6  10      142.17       77.48     39.53 o 
   6   6  10     2154.53     2214.07     58.24 o 
   8   6  10     1172.23     1318.26     60.97 o 
  -7   7  10      139.82      128.95     71.07 o 
  -5   7  10        4.01       30.05     45.09 o 
  -3   7  10       14.04       59.79     37.51 o 
  -1   7  10     1240.39     1286.07     59.06 o 
   1   7  10       80.49       27.69     61.21 o 
   3   7  10     3245.56     3719.92     96.40 o 
   5   7  10        4.41       12.23     47.28 o 
   7   7  10      622.81      539.38     58.91 o 
  -2   8  10     1280.83     1301.57    130.82 o 
   0   8  10       84.44       59.05     80.35 o 
   2   8  10     2548.84     2323.21     88.14 o 
 -15   1  11       19.65       17.18     54.48 o 
 -13   1  11      185.28      181.91     37.15 o 
 -11   1  11     1957.49     2334.95     33.40 o 
  -9   1  11     7649.14     7492.39     42.65 o 
  -7   1  11    15077.64    15119.21    102.27 o 
  -5   1  11     9592.04     9057.54     62.46 o 
  -3   1  11    41115.13    39911.54     73.29 o 
  -1   1  11       24.72       45.28     13.43 o 
   1   1  11    21475.05    20847.22     69.40 o 
   3   1  11     2224.53     2167.81     32.64 o 
   5   1  11       83.79      124.75     12.94 o 
   7   1  11      266.74      371.42     24.32 o 
   9   1  11      889.45     1009.46     38.90 o 
  11   1  11     2268.02     2421.04     47.42 o 
  13   1  11      878.05      915.03     58.26 o 
 -14   2  11       71.12       15.69     43.01 o 
 -12   2  11     5080.45     4521.81     86.88 o 
 -10   2  11     2915.79     2719.77     51.98 o 
  -8   2  11     2634.61     2489.14     31.19 o 
  -6   2  11      234.77      285.19     15.46 o 
  -4   2  11      914.13      978.86     14.92 o 
  -2   2  11     6939.21     6550.83    132.29 o 
   0   2  11     3874.10     3398.22     32.74 o 
   2   2  11    38660.31    37244.34    325.33 o 
   4   2  11     4229.08     3982.60     30.62 o 
   6   2  11    32325.45    30909.95     78.26 o 
   8   2  11       65.50       62.93     29.53 o 
  10   2  11     9517.40     8821.65    110.28 o 
  12   2  11      170.79      301.22     51.50 o 
 -13   3  11       88.94       40.57     43.27 o 
 -11   3  11     3589.53     3770.40     68.67 o 
  -9   3  11      404.96      379.27     23.05 o 
  -7   3  11    19559.51    19192.90     86.70 o 
  -5   3  11      516.89      721.42     28.98 o 
  -3   3  11    23423.01    22814.31    384.09 o 
  -1   3  11     7160.83     7487.75     44.57 o 
   1   3  11     3066.52     2913.01     33.87 o 
   3   3  11     6409.83     6685.49     49.62 o 
   5   3  11      192.19      171.95     25.91 o 
   7   3  11     7516.22     7091.58     58.74 o 
   9   3  11      157.64      162.13     55.10 o 
  11   3  11     4330.56     3983.01     91.97 o 
  13   3  11       37.90      108.58     58.11 o 
 -12   4  11     1274.40     1101.28     65.75 o 
 -10   4  11      282.55      249.91     62.44 o 
  -8   4  11     1791.90     1781.21     43.58 o 
  -6   4  11     7437.11     7364.16    160.36 o 
  -4   4  11     6566.57     6526.60    190.27 o 
  -2   4  11     6817.00     7160.89    106.54 o 
   0   4  11      158.71      172.81     23.87 o 
   2   4  11     3145.11     3188.78     78.53 o 
   4   4  11     1920.95     2128.72     41.43 o 
   6   4  11      249.68      308.61     35.18 o 
   8   4  11       13.38       26.38     36.33 o 
  10   4  11       35.63      154.75     76.05 o 
  12   4  11      441.66      513.33     72.96 o 
 -11   5  11      721.98      703.62     71.14 o 
  -9   5  11      474.41      485.42     62.65 o 
  -7   5  11     2667.91     2789.86     50.65 o 
  -5   5  11      239.95      252.26     34.74 o 
  -3   5  11     8826.57     9021.82     79.94 o 
  -1   5  11    10192.42    10490.40    104.99 o 
   1   5  11      687.65      705.84     35.17 o 
   3   5  11     1283.53     1309.43     42.15 o 
   5   5  11     3700.99     4054.67    184.23 o 
   7   5  11      366.55      408.71     45.65 o 
   9   5  11      145.40      189.42     65.38 o 
 -10   6  11       98.46      133.40     81.09 o 
  -8   6  11       51.41       58.94     56.62 o 
  -6   6  11       10.48       21.89     41.44 o 
  -4   6  11       38.79       45.93     38.90 o 
  -2   6  11      322.42      330.28     62.18 o 
   0   6  11     1186.16     1061.21     42.40 o 
   2   6  11     5420.05     5385.40     66.03 o 
   4   6  11      802.80      788.02     48.03 o 
   6   6  11     4188.19     4478.52    229.71 o 
   8   6  11       32.72       45.46     53.42 o 
  -7   7  11     1058.24      997.19     82.22 o 
  -5   7  11        0.85       30.42     43.45 o 
  -3   7  11     2718.56     2491.03     97.23 o 
  -1   7  11        1.56      107.07     49.05 o 
   1   7  11      544.11      465.76     78.38 o 
   3   7  11      614.31      831.27     84.17 o 
   5   7  11     2222.87     2386.14     67.90 o 
  -2   8  11      421.96      436.07    122.78 o 
   0   8  11        8.15      -19.12     86.26 o 
 -14   0  12     6335.61     6254.05    110.03 o 
 -12   0  12      120.51       63.33     39.11 o 
 -10   0  12     8610.34     7762.13     79.06 o 
  -8   0  12    15687.29    15616.73     92.06 o 
  -6   0  12     7437.21     7566.16    168.72 o 
  -4   0  12     1064.55      995.30     35.07 o 
  -2   0  12    47627.40    45576.26    136.89 o 
   0   0  12      432.84      406.54     15.64 o 
   2   0  12    19946.15    18675.99     45.71 o 
   4   0  12    69505.00    62864.01    513.60 o 
   6   0  12      526.22      622.40     26.86 o 
   8   0  12     7682.91     7493.91     62.61 o 
  10   0  12     4996.44     5291.94     85.50 o 
  12   0  12     1872.09     2039.60     89.04 o 
 -15   1  12      260.11      259.69     44.66 o 
 -13   1  12      407.50      335.38     37.68 o 
 -11   1  12     7154.32     7071.96    102.25 o 
  -9   1  12     1862.70     1822.55     23.28 o 
  -7   1  12     4797.45     5001.61     61.74 o 
  -5   1  12    25330.26    24823.78    187.78 o 
  -3   1  12     2453.88     2290.79     21.81 o 
  -1   1  12     2285.71     1835.60     54.65 o 
   1   1  12     7647.78     6887.60     57.06 o 
   3   1  12     7949.52     7248.94     25.69 o 
   5   1  12     7685.85     7160.25     52.31 o 
   7   1  12     2203.61     2277.15     33.17 o 
   9   1  12      436.19      463.02     31.73 o 
  11   1  12     2175.70     2259.64     47.54 o 
  13   1  12      967.77     1126.80     57.44 o 
 -14   2  12      140.89      146.18     42.50 o 
 -12   2  12     1341.91     1245.92     45.67 o 
 -10   2  12        5.42       -0.98     19.70 o 
  -8   2  12     1188.69     1055.86     23.26 o 
  -6   2  12      545.08      591.50     26.14 o 
  -4   2  12    16395.19    16996.54     55.89 o 
  -2   2  12     1632.72     1834.22     23.47 o 
   0   2  12     8949.47     9065.77     46.69 o 
   2   2  12     3289.42     3210.83     32.26 o 
   4   2  12      500.81      594.54     19.39 o 
   6   2  12     7908.82     7698.56     89.57 o 
   8   2  12      889.53      973.60     46.10 o 
  10   2  12      168.81      186.36     55.17 o 
  12   2  12      566.63      721.89     52.70 o 
 -13   3  12     1978.23     1842.52     54.70 o 
 -11   3  12     5285.89     5027.06     50.58 o 
  -9   3  12       18.35      122.43     22.68 o 
  -7   3  12     3932.26     3869.64     75.92 o 
  -5   3  12    17013.39    17479.65     78.39 o 
  -3   3  12     1686.47     1668.98     32.41 o 
  -1   3  12     6562.29     6705.24     44.17 o 
   1   3  12     7109.29     7148.44    214.75 o 
   3   3  12     8291.46     8275.22    175.45 o 
   5   3  12      174.50      273.14     39.77 o 
   7   3  12     1274.90     1453.38     29.90 o 
   9   3  12     2511.38     2257.11     72.59 o 
  11   3  12      633.00      930.15     69.00 o 
 -12   4  12     1700.29     1631.73     69.38 o 
 -10   4  12     1889.05     1884.32     73.68 o 
  -8   4  12     6579.88     6368.96    205.14 o 
  -6   4  12      840.67      901.54     39.59 o 
  -4   4  12     2426.77     2321.72     78.12 o 
  -2   4  12    28401.29    27687.99    143.23 o 
   0   4  12       75.84       96.18     25.60 o 
   2   4  12    18687.58    19316.64    127.34 o 
   4   4  12     9349.11     9012.24     67.12 o 
   6   4  12     2336.94     2286.55     45.22 o 
   8   4  12     5490.36     5153.75    101.15 o 
  10   4  12     6364.83     6047.31    117.17 o 
 -11   5  12      198.43      183.66     74.15 o 
  -9   5  12     3928.36     3905.43     89.70 o 
  -7   5  12     2916.54     2960.74     54.55 o 
  -5   5  12     3457.03     3585.71     81.13 o 
  -3   5  12    10174.57    10065.76    289.52 o 
  -1   5  12     4523.84     4426.08     78.32 o 
   1   5  12     4023.46     4169.96    187.26 o 
   3   5  12     1267.04     1313.06     44.36 o 
   5   5  12     5410.97     5480.52    115.54 o 
   7   5  12      485.91      516.10     45.55 o 
   9   5  12      360.51      367.65     66.28 o 
 -10   6  12       33.47       51.29     67.33 o 
  -8   6  12      156.06      230.51     69.28 o 
  -6   6  12       21.83       45.76     42.70 o 
  -4   6  12     2433.24     2349.41     62.65 o 
  -2   6  12     1747.41     1700.36     70.52 o 
   0   6  12     2914.63     3031.46     84.66 o 
   2   6  12      294.64      346.84     43.78 o 
   4   6  12       38.23       67.83     44.66 o 
   6   6  12     3904.19     4111.42    210.69 o 
   8   6  12      125.22      101.79     50.65 o 
  -7   7  12       82.56       31.12     79.73 o 
  -5   7  12     1347.17     1200.03     71.72 o 
  -3   7  12     1086.47     1019.86     68.62 o 
  -1   7  12     1882.22     1783.29     54.86 o 
   1   7  12      277.42      238.89     64.08 o 
   3   7  12     1093.34      994.00     72.63 o 
   5   7  12        3.18       58.10     50.21 o 
 -15   1  13      159.93       14.93     54.26 o 
 -13   1  13      959.05      966.34     52.01 o 
 -11   1  13      855.26      775.36     37.33 o 
  -9   1  13     1846.45     1951.26     49.46 o 
  -7   1  13    12616.26    12542.58     65.70 o 
  -5   1  13     6964.65     7302.85    102.83 o 
  -3   1  13      160.47      243.40     30.74 o 
  -1   1  13     1078.68     1063.67     59.85 o 
   1   1  13    15408.78    14900.10    206.35 o 
   3   1  13     8720.21     8294.58     39.28 o 
   5   1  13       23.29       85.71     15.48 o 
   7   1  13     6485.34     6086.80     86.72 o 
   9   1  13       46.26      104.38     25.30 o 
  11   1  13      408.29      486.13     40.22 o 
  13   1  13      270.24      400.38     77.37 o 
 -14   2  13     3113.91     2823.26     88.63 o 
 -12   2  13      573.91      527.13     42.57 o 
 -10   2  13     2017.78     1822.36     29.32 o 
  -8   2  13       35.56       55.19     19.04 o 
  -6   2  13     6090.63     6026.77     33.61 o 
  -4   2  13    20980.50    21232.39     65.59 o 
  -2   2  13     7744.81     7052.88    173.75 o 
   0   2  13    10845.22    10539.87     51.84 o 
   2   2  13    12504.88    12908.96    245.33 o 
   4   2  13    18561.37    17752.11    152.60 o 
   6   2  13     9105.19     8748.25     46.26 o 
   8   2  13     6455.07     6221.05     58.85 o 
  10   2  13       10.04       -2.86     51.58 o 
  12   2  13     3398.87     3553.59     66.70 o 
 -13   3  13     1264.25     1249.96     48.55 o 
 -11   3  13     1638.78     1543.24     38.80 o 
  -9   3  13    14822.67    14263.98     75.98 o 
  -7   3  13     2103.99     2080.62     40.30 o 
  -5   3  13    18379.84    17975.09     81.22 o 
  -3   3  13      502.04      423.56     39.58 o 
  -1   3  13    36616.61    35832.98    297.06 o 
   1   3  13     4326.73     4474.33     57.18 o 
   3   3  13    11366.89    10507.99     61.28 o 
   5   3  13     5894.67     5845.87     88.72 o 
   7   3  13     1649.99     1531.84     51.02 o 
   9   3  13     2885.93     3313.69     86.13 o 
  11   3  13        0.38       49.83     64.24 o 
 -12   4  13      734.87      654.70     60.41 o 
 -10   4  13     1778.43     1880.80     72.59 o 
  -8   4  13     1081.70     1176.89     42.79 o 
  -6   4  13      959.16      937.13     37.44 o 
  -4   4  13      106.80      148.11     32.33 o 
  -2   4  13       47.48      120.63     45.14 o 
   0   4  13     4250.02     4057.78    135.85 o 
   2   4  13     4291.56     4540.19     50.27 o 
   4   4  13     1897.50     1859.80     50.17 o 
   6   4  13       65.86       54.38     32.29 o 
   8   4  13     2433.03     2609.58     87.14 o 
  10   4  13     2047.57     1994.21     94.15 o 
 -11   5  13        4.64        5.79     74.94 o 
  -9   5  13      662.66      735.90     71.21 o 
  -7   5  13     5052.98     5088.39    105.16 o 
  -5   5  13     3243.30     3197.51     66.06 o 
  -3   5  13      921.55      961.93     56.56 o 
  -1   5  13     2264.12     2645.92     71.42 o 
   1   5  13     5703.57     5608.02    155.52 o 
   3   5  13     4990.78     4990.48     61.37 o 
   5   5  13       63.08      117.16     38.87 o 
   7   5  13     2690.03     2456.94     55.11 o 
   9   5  13      104.30      129.80     69.84 o 
 -10   6  13      967.25      978.50     83.82 o 
  -8   6  13      254.44      289.70     77.50 o 
  -6   6  13     2065.46     2229.86     54.71 o 
  -4   6  13     1662.07     1603.56     46.99 o 
  -2   6  13       53.25       61.93     57.77 o 
   0   6  13      832.34      867.09     65.47 o 
   2   6  13      455.11      429.18     62.58 o 
   4   6  13     3782.69     3815.83     65.73 o 
   6   6  13     1372.98     1679.52     58.16 o 
   8   6  13     1217.45     1146.39     55.63 o 
  -7   7  13      326.80      333.56     66.75 o 
  -5   7  13      741.08      849.90     52.57 o 
  -3   7  13        6.61        7.19     69.18 o 
  -1   7  13     2890.41     3171.90     96.28 o 
   1   7  13       46.27        3.17     74.20 o 
   3   7  13      809.52      880.48     86.14 o 
   5   7  13       21.98       39.57     55.78 o 
 -14   0  14    10761.46    10140.33    128.29 o 
 -12   0  14       15.38      114.72     59.73 o 
 -10   0  14    14127.10    13050.05     78.85 o 
  -8   0  14      491.30      446.06     36.68 o 
  -6   0  14      413.04      357.37     24.82 o 
  -4   0  14      362.71      308.49     32.63 o 
  -2   0  14      189.25      222.56     25.99 o 
   0   0  14    22091.62    21138.81    207.33 o 
   2   0  14     1169.11     1138.02     31.25 o 
   4   0  14    44957.15    42016.84    330.23 o 
   6   0  14      324.63      369.32     27.70 o 
   8   0  14    17617.05    17593.40    123.33 o 
  10   0  14     1883.47     1774.44    103.94 o 
  12   0  14     2226.45     2141.13     57.89 o 
 -15   1  14      187.18      131.61     59.24 o 
 -13   1  14      284.40      273.57     48.72 o 
 -11   1  14     3117.18     2910.58     42.67 o 
  -9   1  14      730.80      793.69     23.63 o 
  -7   1  14     1270.70     1195.64     21.65 o 
  -5   1  14    34565.36    35085.57    150.83 o 
  -3   1  14     3602.59     3607.68     41.96 o 
  -1   1  14    64927.13    60065.48    447.95 o 
   1   1  14      112.45      108.10     22.72 o 
   3   1  14     6797.11     6703.69     60.43 o 
   5   1  14       32.78       43.16     20.55 o 
   7   1  14     2388.13     2397.20     52.07 o 
   9   1  14       92.87      122.10     26.67 o 
  11   1  14      177.44      200.57     36.06 o 
  13   1  14      605.31      797.16     96.78 o 
 -14   2  14        4.61       50.14     51.71 o 
 -12   2  14      816.10      931.89     55.62 o 
 -10   2  14      795.90     1032.23     28.89 o 
  -8   2  14      346.42      559.40     23.50 o 
  -6   2  14    10048.36     9957.25     60.61 o 
  -4   2  14       57.09       64.92     16.73 o 
  -2   2  14      952.94      759.34     29.17 o 
   0   2  14       22.09       28.59     17.51 o 
   2   2  14    11075.75    10815.56     82.37 o 
   4   2  14     1076.00     1079.53     23.10 o 
   6   2  14      206.21      197.93     29.85 o 
   8   2  14       28.31      174.54     34.72 o 
  10   2  14      237.89      267.38     57.52 o 
  12   2  14     1772.43     2180.63    110.60 o 
 -13   3  14       70.18       63.74     40.44 o 
 -11   3  14     2489.96     2443.93     87.37 o 
  -9   3  14      122.62      217.85     23.63 o 
  -7   3  14        8.85       28.67     19.24 o 
  -5   3  14    22749.13    22590.60     91.60 o 
  -3   3  14       12.19       36.07     39.00 o 
  -1   3  14    15125.84    15250.61    119.47 o 
   1   3  14     1260.62     1249.64     29.25 o 
   3   3  14      293.51      294.68     28.09 o 
   5   3  14       73.44       95.27     22.68 o 
   7   3  14       17.25       63.19     35.86 o 
   9   3  14     3331.09     3325.05     88.89 o 
  11   3  14      458.59      607.72     70.47 o 
 -12   4  14      857.40      757.85     62.13 o 
 -10   4  14     5544.67     5229.19     92.18 o 
  -8   4  14      633.47      713.91     37.84 o 
  -6   4  14     1708.78     1840.27     43.33 o 
  -4   4  14     3250.44     3207.55    126.69 o 
  -2   4  14    10927.21    11477.90    101.56 o 
   0   4  14     1479.47     1451.90     33.88 o 
   2   4  14    11261.29    11363.13     92.89 o 
   4   4  14    16936.61    16702.38    271.53 o 
   6   4  14     1512.38     1534.84     59.00 o 
   8   4  14     9750.47    10090.75    128.50 o 
  10   4  14      979.72      904.29     86.93 o 
 -11   5  14      677.68      689.07     79.33 o 
  -9   5  14      368.54      375.12     44.37 o 
  -7   5  14     1793.78     1832.65     51.84 o 
  -5   5  14     2073.21     2237.17     50.42 o 
  -3   5  14     1269.50     1306.23     63.57 o 
  -1   5  14     2764.46     2864.26     72.88 o 
   1   5  14      349.42      421.64     37.33 o 
   3   5  14     6144.24     5984.66     64.74 o 
   5   5  14        1.96       46.89     38.65 o 
   7   5  14     1106.52     1116.68     50.20 o 
   9   5  14      384.65      368.86     73.55 o 
 -10   6  14       32.62      181.68     87.31 o 
  -8   6  14      223.58      259.80     50.47 o 
  -6   6  14     4523.68     4375.99     65.11 o 
  -4   6  14     1131.54     1000.52     45.86 o 
  -2   6  14      476.16      486.08     67.71 o 
   0   6  14     5705.33     5728.76    100.08 o 
   2   6  14      107.81      110.31     57.91 o 
   4   6  14      192.61      241.30     42.85 o 
   6   6  14      168.95      253.59     48.92 o 
   8   6  14      216.42      289.21     47.29 o 
  -7   7  14      183.63      221.67     60.37 o 
  -5   7  14     1208.32     1118.21     54.33 o 
  -3   7  14       72.50      121.21     75.53 o 
  -1   7  14     1792.23     1979.45     88.60 o 
   1   7  14        3.36       34.02     68.81 o 
   3   7  14     1299.94     1191.53     74.34 o 
   5   7  14     1366.59     1275.16     64.04 o 
 -13   1  15     1316.08     1475.59     55.81 o 
 -11   1  15      548.40      611.99     33.36 o 
  -9   1  15     1583.24     1606.76     26.83 o 
  -7   1  15      176.33      173.90     20.76 o 
  -5   1  15      334.14      445.14     29.52 o 
  -3   1  15     3282.11     3243.48     27.86 o 
  -1   1  15    47177.46    44335.59    329.27 o 
   1   1  15    14175.20    13246.37    134.71 o 
   3   1  15    11113.72    10772.89    183.63 o 
   5   1  15       23.82      201.06     23.53 o 
   7   1  15      603.65      666.77     44.20 o 
   9   1  15      149.58      152.12     25.69 o 
  11   1  15       56.07      104.60     44.24 o 
  13   1  15      291.61      299.73     89.34 o 
 -14   2  15       16.15       48.07     51.84 o 
 -12   2  15    12357.09    11824.57    246.52 o 
 -10   2  15    17040.46    17285.31    135.25 o 
  -8   2  15    29310.80    28520.03    167.94 o 
  -6   2  15     2034.01     2260.10     39.46 o 
  -4   2  15     3086.29     3046.44    109.17 o 
  -2   2  15    10340.75    10555.11     99.40 o 
   0   2  15      541.48      645.58     24.36 o 
   2   2  15     6946.55     7164.82     48.52 o 
   4   2  15     2751.60     2656.64     31.75 o 
   6   2  15     1771.92     1719.58     59.73 o 
   8   2  15     2597.39     2586.83     47.51 o 
  10   2  15     7206.71     7106.77    107.47 o 
  12   2  15     5151.73     5020.26     76.38 o 
 -13   3  15      305.73      300.23     42.77 o 
 -11   3  15      389.09      372.29     28.37 o 
  -9   3  15      770.51      704.16     26.21 o 
  -7   3  15     1933.43     1836.27     40.16 o 
  -5   3  15      521.93      496.93     31.23 o 
  -3   3  15    13163.40    12202.45     97.19 o 
  -1   3  15     3664.96     3516.62    110.58 o 
   1   3  15    22982.73    22362.87     86.24 o 
   3   3  15     5113.83     5055.50     60.23 o 
   5   3  15    10463.60    10320.09    130.76 o 
   7   3  15     3690.33     3435.90     54.85 o 
   9   3  15      494.54      523.81     72.38 o 
  11   3  15      954.04      926.35     71.40 o 
 -12   4  15      167.13      186.58     57.43 o 
 -10   4  15      279.43      355.78     39.11 o 
  -8   4  15      920.75      982.79     42.98 o 
  -6   4  15      751.92      683.93     40.81 o 
  -4   4  15     4495.92     4405.59     76.07 o 
  -2   4  15     3579.71     3349.92     66.88 o 
   0   4  15       53.68       53.77     26.29 o 
   2   4  15      152.85      173.77     30.12 o 
   4   4  15     2398.55     2433.62     46.38 o 
   6   4  15     1667.96     1600.17     43.42 o 
   8   4  15       35.83      194.66     71.63 o 
  10   4  15        7.35      119.96     82.49 o 
 -11   5  15      363.01      369.94     69.41 o 
  -9   5  15      358.00      434.13     46.76 o 
  -7   5  15      120.43      106.99     40.75 o 
  -5   5  15     2417.18     2517.80     53.56 o 
  -3   5  15      162.13      138.48     56.01 o 
  -1   5  15     3551.46     3567.22     74.71 o 
   1   5  15     7263.17     7393.61     66.88 o 
   3   5  15      284.41      441.70     70.03 o 
   5   5  15      900.69      951.40     60.37 o 
   7   5  15      112.76      111.86     44.66 o 
   9   5  15      143.89       96.49     73.12 o 
  -8   6  15     1638.52     1604.90     53.76 o 
  -6   6  15       58.52       85.67     43.86 o 
  -4   6  15     1418.70     1568.41     78.97 o 
  -2   6  15       14.29       52.11     55.12 o 
   0   6  15     1279.41     1438.28     73.95 o 
   2   6  15      326.35      330.13     67.01 o 
   4   6  15      298.67      326.33     57.85 o 
   6   6  15       44.87      139.64     49.46 o 
   8   6  15        3.85       44.22     43.30 o 
  -5   7  15      918.58      759.35     73.21 o 
  -3   7  15     1099.28     1178.20     83.39 o 
  -1   7  15      948.49      935.41     69.71 o 
   1   7  15       26.60       60.00     75.09 o 
   3   7  15      968.11      976.60     87.87 o 
   5   7  15      729.61      725.87     59.72 o 
 -14   0  16      319.54      222.88     77.77 o 
 -12   0  16     1110.82     1205.14     48.19 o 
 -10   0  16       28.00       44.23     36.52 o 
  -8   0  16    37251.38    36680.62    196.76 o 
  -6   0  16      630.56      628.81     44.55 o 
  -4   0  16    76485.91    69570.52    206.87 o 
  -2   0  16     4578.15     4824.46     54.36 o 
   0   0  16    13779.94    12439.92    255.18 o 
   2   0  16    31629.38    28571.12    127.79 o 
   4   0  16     8857.11     8581.25     90.55 o 
   6   0  16      117.10      120.46     26.71 o 
   8   0  16     2035.28     1982.17     44.65 o 
  10   0  16     5308.46     5614.97    170.25 o 
  12   0  16      441.31      359.43     47.40 o 
 -13   1  16     3656.98     3474.67     63.70 o 
 -11   1  16     1084.61     1246.84     36.46 o 
  -9   1  16      314.10      304.70     21.20 o 
  -7   1  16     3174.22     3321.01     50.76 o 
  -5   1  16      958.11      913.75     31.46 o 
  -3   1  16     5262.33     5007.44     89.81 o 
  -1   1  16      181.22      362.25     21.09 o 
   1   1  16    14735.38    13363.94    167.41 o 
   3   1  16     2367.44     2356.28     50.89 o 
   5   1  16    31053.62    29710.05    299.48 o 
   7   1  16      135.53      151.65     22.27 o 
   9   1  16     4648.05     4545.12    108.53 o 
  11   1  16      585.99      580.92     58.08 o 
 -14   2  16        2.14       35.42     47.43 o 
 -12   2  16       46.06      258.56     34.95 o 
 -10   2  16     1536.79     1512.96     29.78 o 
  -8   2  16       54.36      271.27     22.85 o 
  -6   2  16       61.09       84.81     40.38 o 
  -4   2  16     1651.86     1956.48     52.84 o 
  -2   2  16      719.79      809.75     25.65 o 
   0   2  16     3833.23     3701.82     38.66 o 
   2   2  16      277.25      296.94     30.14 o 
   4   2  16     1048.78     1093.16     35.03 o 
   6   2  16      654.55      638.58     35.43 o 
   8   2  16     1626.79     1574.18     69.67 o 
  10   2  16      172.73      284.10     83.86 o 
  12   2  16        3.74       99.56     54.65 o 
 -13   3  16     1198.36     1282.35     51.33 o 
 -11   3  16      371.97      291.25     27.74 o 
  -9   3  16      167.00      144.51     24.81 o 
  -7   3  16     1103.19     1214.45     37.66 o 
  -5   3  16      288.81      248.70     43.79 o 
  -3   3  16      559.57      490.29     46.04 o 
  -1   3  16       28.14       55.99     23.99 o 
   1   3  16    17307.13    17337.79    249.24 o 
   3   3  16      349.80      369.42     28.61 o 
   5   3  16    22848.01    21961.85    166.85 o 
   7   3  16      366.97      348.76     39.56 o 
   9   3  16     2962.96     2843.63     88.35 o 
  11   3  16       33.44       33.78     64.16 o 
 -12   4  16      599.80      575.41     64.30 o 
 -10   4  16        1.81       16.11     36.11 o 
  -8   4  16     5835.96     5667.91    113.94 o 
  -6   4  16     4546.17     4309.13    102.48 o 
  -4   4  16    29833.84    30500.85    165.11 o 
  -2   4  16       17.99      140.54     50.74 o 
   0   4  16      336.16      338.27     29.78 o 
   2   4  16     1498.78     1475.17     39.51 o 
   4   4  16       47.76       45.34     28.46 o 
   6   4  16      239.74      231.49     37.78 o 
   8   4  16       18.85       48.93     67.96 o 
  10   4  16     1314.09     1379.94     92.55 o 
 -11   5  16       68.29      146.97     65.18 o 
  -9   5  16     1214.01     1143.38    120.09 o 
  -7   5  16      708.27      556.40     46.57 o 
  -5   5  16      146.56      160.42     62.58 o 
  -3   5  16     2983.38     2755.74     72.32 o 
  -1   5  16      519.54      550.03     62.32 o 
   1   5  16     8001.09     8004.81    196.16 o 
   3   5  16      393.32      411.74     41.52 o 
   5   5  16     2712.94     2699.32     52.39 o 
   7   5  16        5.50       68.11     43.15 o 
   9   5  16     2093.97     2129.17     88.89 o 
  -8   6  16       80.36       83.69     44.51 o 
  -6   6  16      722.50      702.15     44.96 o 
  -4   6  16      228.03      258.92     70.43 o 
  -2   6  16      935.94      958.71     73.25 o 
   0   6  16     1542.55     1769.61     76.40 o 
   2   6  16      734.61      646.47     68.09 o 
   4   6  16      887.57      753.22     53.14 o 
   6   6  16     4608.10     4603.37    106.23 o 
  -5   7  16      410.37      444.91     70.69 o 
  -3   7  16      940.05      987.55     78.11 o 
  -1   7  16       37.08       50.49     74.79 o 
   1   7  16       79.75      147.32     78.13 o 
   3   7  16      720.52      684.63     72.56 o 
 -13   1  17     2457.44     2554.04     45.49 o 
 -11   1  17     8215.94     7499.25     56.60 o 
  -9   1  17     4708.95     4623.39     44.05 o 
  -7   1  17     4025.97     4433.57     53.03 o 
  -5   1  17    19612.51    19943.15     86.15 o 
  -3   1  17    16835.20    16349.06    111.18 o 
  -1   1  17     2083.60     2267.50     25.74 o 
   1   1  17     6608.26     6118.53    180.96 o 
   3   1  17      223.09      272.74     21.93 o 
   5   1  17    13269.20    13221.25    259.98 o 
   7   1  17     5592.07     5470.62    118.93 o 
   9   1  17     2325.86     2377.83     37.27 o 
  11   1  17      259.19      322.39     47.99 o 
 -14   2  17      774.71      811.89     46.80 o 
 -12   2  17     1151.45     1227.27     41.21 o 
 -10   2  17      121.14      102.38     25.71 o 
  -8   2  17      902.82     1027.55     48.16 o 
  -6   2  17     9924.06    10241.23     95.13 o 
  -4   2  17    23235.12    22167.49    125.50 o 
  -2   2  17    32621.24    30626.52    197.74 o 
   0   2  17     1340.96     1190.45     27.61 o 
   2   2  17     3046.31     3094.23     63.08 o 
   4   2  17    22020.25    21051.41    207.89 o 
   6   2  17     5627.59     5069.48    132.47 o 
   8   2  17     1863.46     1723.19     45.91 o 
  10   2  17     1165.66     1178.42     50.34 o 
  12   2  17       72.27       57.42    101.38 o 
 -13   3  17     1383.07     1364.36     56.36 o 
 -11   3  17      973.96      893.69     29.86 o 
  -9   3  17     2370.96     2271.70     48.16 o 
  -7   3  17        1.99       11.32     35.51 o 
  -5   3  17     4416.04     3987.04     70.47 o 
  -3   3  17     1475.53     1540.80     52.63 o 
  -1   3  17      382.14      376.57     27.09 o 
   1   3  17     1671.21     1739.35     35.69 o 
   3   3  17      174.35      119.09     23.56 o 
   5   3  17     1218.57     1229.29     52.63 o 
   7   3  17     2262.17     2220.28     49.98 o 
   9   3  17     1350.30     1159.05     73.18 o 
  11   3  17      457.16      495.42     82.76 o 
 -12   4  17        2.47       20.08     60.65 o 
 -10   4  17      253.04      239.99     39.62 o 
  -8   4  17      715.75      725.92     45.60 o 
  -6   4  17      151.22      177.49     55.52 o 
  -4   4  17     1318.90     1541.66     66.90 o 
  -2   4  17     7972.23     8118.25     92.97 o 
   0   4  17     2756.19     2480.60     47.81 o 
   2   4  17      235.13      269.47     33.87 o 
   4   4  17      883.03      875.57     38.39 o 
   6   4  17       50.07       51.62     30.48 o 
   8   4  17      111.62       96.74     73.54 o 
  10   4  17      445.74      488.89     80.51 o 
 -11   5  17     2216.71     2149.65     88.97 o 
  -9   5  17      768.59      657.57     50.47 o 
  -7   5  17      444.63      472.11     58.75 o 
  -5   5  17      186.88      308.11     63.01 o 
  -3   5  17      647.06      639.52     65.30 o 
  -1   5  17      776.18      778.22     58.55 o 
   1   5  17      380.89      484.18     60.57 o 
   3   5  17      229.59      292.09     51.36 o 
   5   5  17       10.62        8.01     36.07 o 
   7   5  17     5221.28     5384.58    258.93 o 
   9   5  17        1.74       45.96     75.67 o 
  -8   6  17      980.39      835.60     57.01 o 
  -6   6  17      439.62      532.28     64.19 o 
  -4   6  17     1224.45     1240.81     75.39 o 
  -2   6  17     2013.44     2129.65     82.75 o 
   0   6  17      226.13      360.87     68.71 o 
   2   6  17      409.67      484.04     63.81 o 
   4   6  17      663.34      762.54     55.53 o 
   6   6  17      386.42      445.93     70.95 o 
  -5   7  17      756.04      657.78     74.49 o 
  -3   7  17      133.93      115.35     64.46 o 
  -1   7  17      950.16      994.16     85.58 o 
   1   7  17      903.44      993.15     81.67 o 
   3   7  17     2053.45     2112.76     96.81 o 
 -14   0  18      237.68      280.45     66.12 o 
 -12   0  18      206.05      146.44     44.92 o 
 -10   0  18    27878.35    27485.72    121.94 o 
  -8   0  18     3303.71     3408.59     72.15 o 
  -6   0  18     5980.71     6017.32     80.32 o 
  -4   0  18    18915.09    18265.83    114.06 o 
  -2   0  18    33016.77    30848.86    524.38 o 
   0   0  18     4627.01     4613.30     46.10 o 
   2   0  18    75802.66    65722.02    125.80 o 
   4   0  18     1728.60     1681.08     30.89 o 
   6   0  18    14157.67    13451.70    274.16 o 
   8   0  18     8365.05     8333.15    341.96 o 
  10   0  18       73.88      120.77     44.26 o 
  12   0  18     1825.84     1825.09     61.68 o 
 -13   1  18      645.26      682.10     40.59 o 
 -11   1  18     4059.12     4240.37     91.24 o 
  -9   1  18      536.57      541.24     27.53 o 
  -7   1  18    15109.64    14290.89     88.32 o 
  -5   1  18      647.98      675.12     45.71 o 
  -3   1  18      535.70      596.19     33.84 o 
  -1   1  18     8235.45     7499.98    116.04 o 
   1   1  18     1183.95     1374.16     20.21 o 
   3   1  18     4712.93     4373.99     36.06 o 
   5   1  18     8858.31     8329.00    114.82 o 
   7   1  18     1422.35     1657.47     36.86 o 
   9   1  18     1271.16     1190.83     43.99 o 
  11   1  18     1772.16     1994.79     52.31 o 
 -14   2  18       23.98       31.86     48.65 o 
 -12   2  18        2.31       33.43     36.84 o 
 -10   2  18        5.43      -11.52     26.28 o 
  -8   2  18     3138.35     2988.49     67.71 o 
  -6   2  18      210.35      348.26     48.22 o 
  -4   2  18     1235.06     1285.62     52.05 o 
  -2   2  18      160.34      314.52     30.57 o 
   0   2  18      890.17      890.97    103.61 o 
   2   2  18     4349.06     4540.54     51.47 o 
   4   2  18      232.91      351.89     26.52 o 
   6   2  18      200.51      229.12     35.31 o 
   8   2  18      172.81      214.19     38.65 o 
  10   2  18        4.97       74.72     47.59 o 
 -13   3  18      590.07      565.44     54.99 o 
 -11   3  18     1866.37     1914.51     33.73 o 
  -9   3  18      554.89      524.45     37.28 o 
  -7   3  18     5152.55     5266.47     80.88 o 
  -5   3  18     2332.41     2031.53     61.44 o 
  -3   3  18     1784.50     1866.11     56.45 o 
  -1   3  18     4684.14     4731.50     49.63 o 
   1   3  18       36.68       56.97     26.89 o 
   3   3  18      223.28      245.27     26.14 o 
   5   3  18     1575.69     1740.65     34.31 o 
   7   3  18      139.06      244.99     39.00 o 
   9   3  18       19.96        3.48     62.30 o 
  11   3  18     1812.31     1927.74    101.64 o 
 -12   4  18       17.51       18.57     63.49 o 
 -10   4  18     2812.36     2745.29     55.62 o 
  -8   4  18     1159.57     1200.37     46.51 o 
  -6   4  18      385.49      381.67     57.78 o 
  -4   4  18     7104.88     7196.97     94.24 o 
  -2   4  18      984.78     1245.09     61.60 o 
   0   4  18       93.52      174.42     30.84 o 
   2   4  18    14642.49    14813.20     84.88 o 
   4   4  18      386.40      400.18     30.96 o 
   6   4  18      971.69     1070.02     40.82 o 
   8   4  18      236.35      202.12     76.44 o 
  10   4  18       12.84       86.45     64.88 o 
 -11   5  18     1746.61     1877.27     93.64 o 
  -9   5  18     1675.96     1653.60     53.69 o 
  -7   5  18      761.96      756.24     66.25 o 
  -5   5  18     1881.12     1806.14     74.40 o 
  -3   5  18      507.87      593.85     64.98 o 
  -1   5  18     1780.41     1840.41     71.25 o 
   1   5  18      521.34      620.31     62.75 o 
   3   5  18     2438.91     2429.09     94.56 o 
   5   5  18      205.55      205.62     38.08 o 
   7   5  18     1364.66     1524.24     86.16 o 
  -8   6  18       42.03       36.25     52.69 o 
  -6   6  18     3664.93     3609.73     89.56 o 
  -4   6  18      119.82      145.12     60.68 o 
  -2   6  18     1321.28     1358.85     71.72 o 
   0   6  18     2223.53     2208.58     79.16 o 
   2   6  18      252.02      405.08     73.33 o 
   4   6  18     3022.86     3070.61     97.48 o 
   6   6  18       71.82       51.38     43.50 o 
  -5   7  18      262.82      296.39     73.90 o 
  -3   7  18      179.23      150.15     71.88 o 
  -1   7  18       17.29      -16.06     62.79 o 
   1   7  18      116.02      218.68     80.06 o 
   3   7  18       95.91      161.05     75.13 o 
 -13   1  19       48.95       63.14     34.14 o 
 -11   1  19     3248.25     3532.03     47.47 o 
  -9   1  19     1156.99     1165.81     78.66 o 
  -7   1  19     3449.13     3890.77    231.38 o 
  -5   1  19    15252.36    15125.62     78.51 o 
  -3   1  19      394.63      404.39     21.17 o 
  -1   1  19      288.67      355.18     19.02 o 
   1   1  19    15126.76    13842.49    174.10 o 
   3   1  19     6278.08     6099.27    118.76 o 
   5   1  19     2888.34     2792.43     48.81 o 
   7   1  19    12001.97    12319.87    236.17 o 
   9   1  19       67.13       64.07     27.81 o 
  11   1  19     3614.06     3938.34     79.77 o 
 -12   2  19      264.88      253.33     35.65 o 
 -10   2  19     3312.61     3217.03     46.59 o 
  -8   2  19     3377.79     3477.22     73.01 o 
  -6   2  19    17177.83    16609.20    119.54 o 
  -4   2  19      163.08      113.06     44.24 o 
  -2   2  19    31531.10    29463.52    222.36 o 
   0   2  19       13.70       35.29     22.82 o 
   2   2  19    16480.30    15934.39    221.78 o 
   4   2  19     2594.51     2572.06     95.95 o 
   6   2  19      410.21      431.79     38.90 o 
   8   2  19     1958.89     1771.12    103.80 o 
  10   2  19     1869.66     2064.59    120.42 o 
 -13   3  19        2.06       28.79     52.47 o 
 -11   3  19     3377.47     3140.98     45.46 o 
  -9   3  19       27.98      -15.70     55.32 o 
  -7   3  19     1715.70     2131.90     68.88 o 
  -5   3  19      156.28      155.46     47.79 o 
  -3   3  19      235.58      205.53     47.41 o 
  -1   3  19      501.29      476.78     30.07 o 
   1   3  19     1806.62     1748.86     37.93 o 
   3   3  19     9381.36     8896.91    104.64 o 
   5   3  19      290.24      319.48     63.13 o 
   7   3  19     4905.43     4494.01     80.74 o 
   9   3  19      309.71      242.40     77.73 o 
 -12   4  19     1089.45     1001.74     75.78 o 
 -10   4  19      115.74       90.07     40.61 o 
  -8   4  19      211.01      103.77     53.78 o 
  -6   4  19     1330.05     1224.93     64.10 o 
  -4   4  19       15.89       63.76     51.52 o 
  -2   4  19      171.40      205.71     51.13 o 
   0   4  19       72.45      115.03     32.52 o 
   2   4  19      702.09      737.04     39.45 o 
   4   4  19     3467.68     3236.24     51.11 o 
   6   4  19     1939.28     2085.27     61.99 o 
   8   4  19     1086.59      953.84     80.18 o 
  -9   5  19       26.54       60.25     45.76 o 
  -7   5  19        3.33       19.33     56.02 o 
  -5   5  19     3194.59     3162.35     83.64 o 
  -3   5  19     3526.82     3307.42     80.78 o 
  -1   5  19     1126.68     1180.89     66.51 o 
   1   5  19      312.81      391.74     57.66 o 
   3   5  19      396.56      425.29     40.02 o 
   5   5  19      190.53      184.35     38.95 o 
   7   5  19     1064.28     1118.46     77.78 o 
  -8   6  19        7.33      -21.80     59.42 o 
  -6   6  19     1273.86     1556.61     80.48 o 
  -4   6  19        9.82       -8.07     67.44 o 
  -2   6  19     6943.42     7459.16    115.61 o 
   0   6  19       36.20       89.90     68.81 o 
   2   6  19     2352.08     2420.77     81.05 o 
   4   6  19      475.16      615.61     50.03 o 
   6   6  19      238.76      246.87     51.57 o 
  -3   7  19     2035.18     2273.33     98.78 o 
  -1   7  19       39.19       15.48     79.82 o 
   1   7  19       78.77      134.68     67.61 o 
 -14   0  20     1777.32     1569.98     89.63 o 
 -12   0  20       73.46       47.54     46.93 o 
 -10   0  20        8.60       61.60     42.40 o 
  -8   0  20      315.58      275.91     50.84 o 
  -6   0  20     6246.71     6074.70     84.10 o 
  -4   0  20    49442.95    48470.18    186.76 o 
  -2   0  20       75.39      262.04     87.85 o 
   0   0  20     8056.46     7535.62     60.08 o 
   2   0  20    22574.66    19210.37    317.88 o 
   4   0  20     4215.45     3764.53     71.96 o 
   6   0  20     5961.25     5594.16     89.13 o 
   8   0  20     3414.17     3392.99     84.89 o 
  10   0  20      112.65      121.45     44.87 o 
 -13   1  20     2112.05     2142.84     49.10 o 
 -11   1  20     1331.26     1319.36     38.29 o 
  -9   1  20      318.98      276.57     72.42 o 
  -7   1  20    15262.44    15063.06    418.18 o 
  -5   1  20      541.56      707.90     40.23 o 
  -3   1  20     3564.51     3371.74     71.54 o 
  -1   1  20      275.38      364.23     20.31 o 
   1   1  20      327.11      404.19     27.67 o 
   3   1  20        5.24      114.02     58.76 o 
   5   1  20     4037.87     3784.50     60.44 o 
   7   1  20       84.64      159.20     29.26 o 
   9   1  20     1784.29     1718.31     69.59 o 
  11   1  20     2114.09     2391.55     85.73 o 
 -12   2  20     1564.74     1390.03     39.91 o 
 -10   2  20        0.08      -54.03     64.23 o 
  -8   2  20     1808.55     1691.55     67.95 o 
  -6   2  20      465.89      563.37     54.22 o 
  -4   2  20        6.00      -13.94     44.18 o 
  -2   2  20     6949.29     6364.94     65.11 o 
   0   2  20      189.79      269.32     27.67 o 
   2   2  20      417.80      462.14     26.91 o 
   4   2  20      813.19     1176.73     42.40 o 
   6   2  20      948.42      917.01     44.35 o 
   8   2  20     1567.16     1589.90     48.01 o 
  10   2  20      251.16      394.35     48.73 o 
 -13   3  20     2534.66     2577.29     62.21 o 
 -11   3  20       53.92      100.98     64.10 o 
  -9   3  20       48.12      105.39     62.26 o 
  -7   3  20     7338.10     7094.73     91.03 o 
  -5   3  20     1261.41     1310.61     60.43 o 
  -3   3  20       89.91       69.71     44.67 o 
  -1   3  20      350.58      398.01     32.38 o 
   1   3  20     2634.48     2480.61     55.91 o 
   3   3  20       59.80      108.30     26.66 o 
   5   3  20      417.43      440.25     40.88 o 
   7   3  20      177.85      222.45     44.89 o 
   9   3  20      603.78      533.86     80.75 o 
 -12   4  20       16.28       -8.26     71.94 o 
 -10   4  20      409.55      342.64     63.58 o 
  -8   4  20       82.17      127.78     63.80 o 
  -6   4  20      485.01      474.63     57.33 o 
  -4   4  20     8516.01     8387.00     99.74 o 
  -2   4  20     2211.68     2181.82     68.70 o 
   0   4  20     2040.48     2034.49     43.19 o 
   2   4  20    10248.54    10105.39    166.73 o 
   4   4  20     1307.92     1326.46     36.92 o 
   6   4  20     3135.67     3274.54     64.89 o 
   8   4  20      417.10      300.36     64.83 o 
  -9   5  20     1091.48     1141.11     76.21 o 
  -7   5  20     1117.31     1141.11     71.15 o 
  -5   5  20     1522.87     1844.80     74.82 o 
  -3   5  20     4330.38     4526.25     95.56 o 
  -1   5  20       56.90      106.84     61.73 o 
   1   5  20     2973.58     2854.26     71.87 o 
   3   5  20      749.85      645.02     41.63 o 
   5   5  20      706.81      712.55     45.16 o 
   7   5  20      880.58      973.42     90.84 o 
  -8   6  20     1598.17     1360.86     84.35 o 
  -6   6  20        1.36       93.40     70.96 o 
  -4   6  20        7.48      -21.64     73.85 o 
  -2   6  20     1276.40     1484.63     83.31 o 
   0   6  20      560.69      519.80     68.08 o 
   2   6  20      428.15      410.76     67.40 o 
   4   6  20      276.59      445.56     79.02 o 
  -3   7  20      110.58      200.19     88.89 o 
  -1   7  20      167.90      110.50     81.41 o 
   1   7  20      747.65      751.49     89.19 o 
 -13   1  21      340.31      526.14     45.33 o 
 -11   1  21       23.85       33.41     56.03 o 
  -9   1  21     1299.07     1251.16     48.11 o 
  -7   1  21       83.66      178.04     38.74 o 
  -5   1  21    11211.06    11355.11     71.64 o 
  -3   1  21        7.87       23.00     21.10 o 
  -1   1  21     9625.48     9180.76     47.19 o 
   1   1  21      675.33      679.55     50.38 o 
   3   1  21     1690.31     1613.45     41.28 o 
   5   1  21     2262.96     2256.18     51.02 o 
   7   1  21      311.34      345.29     64.63 o 
   9   1  21       17.75       71.73     44.61 o 
  11   1  21      264.02      395.01     84.44 o 
 -12   2  21      652.43      672.85     47.01 o 
 -10   2  21     2423.11     2289.55     80.22 o 
  -8   2  21       92.76       55.40     54.96 o 
  -6   2  21     1829.44     1788.95     60.55 o 
  -4   2  21     1229.86     1249.57     38.62 o 
  -2   2  21      611.96      680.41     53.08 o 
   0   2  21     5902.60     5676.71    210.09 o 
   2   2  21       79.52       88.55     24.69 o 
   4   2  21    24792.38    24406.84    132.38 o 
   6   2  21     2099.58     2119.88     48.94 o 
   8   2  21     8261.73     7765.25    614.33 o 
  10   2  21     1081.19     1201.91    113.34 o 
 -11   3  21      147.29      157.44     69.22 o 
  -9   3  21     5933.66     5363.06     88.49 o 
  -7   3  21     1228.53     1214.70     63.08 o 
  -5   3  21    15699.62    14624.69    121.49 o 
  -3   3  21     5847.24     5500.59     79.58 o 
  -1   3  21     6060.74     6151.69     68.91 o 
   1   3  21     5755.40     5681.50    108.72 o 
   3   3  21       13.44       23.02     28.42 o 
   5   3  21      794.92      726.59     43.93 o 
   7   3  21        5.23       58.63     44.49 o 
   9   3  21     1711.55     1621.48     85.56 o 
 -10   4  21      309.53      282.85     73.06 o 
  -8   4  21     1513.23     1393.82     67.69 o 
  -6   4  21     3162.64     3132.24     76.63 o 
  -4   4  21      631.07      762.28     65.11 o 
  -2   4  21      297.45      284.16     52.25 o 
   0   4  21     2708.94     2630.82    107.01 o 
   2   4  21      761.71      764.13     47.65 o 
   4   4  21        6.82       43.84     31.80 o 
   6   4  21      352.12      266.22     43.84 o 
   8   4  21       12.51      137.07     81.97 o 
  -9   5  21      188.43      250.71     63.43 o 
  -7   5  21      136.20       68.71     70.08 o 
  -5   5  21     5846.64     6239.39    100.07 o 
  -3   5  21      695.97      925.26     72.32 o 
  -1   5  21     1660.01     1954.95     75.20 o 
   1   5  21       81.83       46.45     60.37 o 
   3   5  21     1060.79     1062.49     45.71 o 
   5   5  21      297.09      272.97     43.27 o 
   7   5  21       12.02      146.10     88.30 o 
  -6   6  21       92.55      186.68     75.97 o 
  -4   6  21      382.95      377.86     81.84 o 
  -2   6  21       47.40       81.44     63.10 o 
   0   6  21     1017.13     1177.24     79.76 o 
   2   6  21       26.15        1.82     71.66 o 
   4   6  21     2794.22     3131.50     70.84 o 
 -12   0  22      911.63      949.92     76.94 o 
 -10   0  22     7513.89     7286.59    101.73 o 
  -8   0  22      502.87      543.33     54.49 o 
  -6   0  22      208.45      191.52     49.38 o 
  -4   0  22    16862.37    16803.49    118.42 o 
  -2   0  22     4921.18     4706.57     46.74 o 
   0   0  22     4971.82     4750.81     44.98 o 
   2   0  22      641.32      656.98     48.94 o 
   4   0  22       91.02       53.96     45.14 o 
   6   0  22      544.20      618.10     62.45 o 
   8   0  22     4654.82     4477.11     96.96 o 
  10   0  22     2004.40     2324.14     89.67 o 
 -13   1  22     2439.67     2499.37     50.81 o 
 -11   1  22      147.27      146.36     63.40 o 
  -9   1  22     1360.53     1478.56     50.59 o 
  -7   1  22     6005.49     6071.12     78.43 o 
  -5   1  22     5922.96     5820.16     56.85 o 
  -3   1  22      713.17      657.20     28.13 o 
  -1   1  22    11748.89    11039.91    140.09 o 
   1   1  22     3762.10     3664.01     83.54 o 
   3   1  22     6549.38     6244.21    112.69 o 
   5   1  22     1804.73     1661.27     46.69 o 
   7   1  22       42.22       58.08     39.65 o 
   9   1  22     1613.30     1565.38     92.22 o 
 -12   2  22        1.65       64.69     72.77 o 
 -10   2  22        6.67       38.49     60.24 o 
  -8   2  22      320.94      375.93     57.03 o 
  -6   2  22     1408.81     1207.69     61.41 o 
  -4   2  22        7.04       51.94     33.58 o 
  -2   2  22     2944.51     2710.94     89.15 o 
   0   2  22     2240.76     1980.05     45.41 o 
   2   2  22      148.78      159.94     25.57 o 
   4   2  22     3223.79     3629.69     58.96 o 
   6   2  22      614.64      589.81     44.40 o 
   8   2  22     1129.52     1048.03     77.34 o 
  10   2  22      200.78      314.22     79.12 o 
 -11   3  22      369.05      307.79     75.87 o 
  -9   3  22      354.89      447.64     67.09 o 
  -7   3  22      594.16      619.72     62.90 o 
  -5   3  22      114.75      113.60     53.03 o 
  -3   3  22      470.98      622.70     54.93 o 
  -1   3  22     9093.04     9483.39    305.53 o 
   1   3  22     3514.35     3671.82     51.72 o 
   3   3  22     1364.46     1676.04     39.67 o 
   5   3  22       45.57       44.57     38.83 o 
   7   3  22       69.05      166.22     55.47 o 
   9   3  22      831.25      971.41     90.65 o 
 -10   4  22     5066.70     4577.32     90.92 o 
  -8   4  22     1193.41     1284.86     70.21 o 
  -6   4  22     2614.27     2622.59     75.12 o 
  -4   4  22     5954.02     6112.85     97.14 o 
  -2   4  22       30.55        5.11     57.57 o 
   0   4  22     4290.37     4837.52     84.58 o 
   2   4  22      753.61      826.51     39.06 o 
   4   4  22     1964.47     2012.71     42.21 o 
   6   4  22      110.56       80.56     52.63 o 
   8   4  22     3142.85     3392.50    104.74 o 
  -9   5  22      424.71      366.82     78.25 o 
  -7   5  22      592.70      691.05     79.74 o 
  -5   5  22     4078.40     4177.42     90.91 o 
  -3   5  22      798.88      863.68     64.45 o 
  -1   5  22     2578.66     2980.22     84.61 o 
   1   5  22      332.36      467.21     63.08 o 
   3   5  22     2552.94     2439.32     56.30 o 
   5   5  22        4.75       60.85     36.30 o 
   7   5  22      634.44      601.94     78.65 o 
  -6   6  22      533.57      630.60     82.85 o 
  -4   6  22      380.57      359.52     80.20 o 
  -2   6  22      463.41      601.53     82.20 o 
   0   6  22       98.45       38.29     68.21 o 
   2   6  22      158.61       76.55     57.73 o 
   4   6  22     2330.16     2318.99     63.25 o 
 -13   1  23      172.88      119.75     70.61 o 
 -11   1  23      230.96      275.07     68.51 o 
  -9   1  23     5606.30     5807.17     69.71 o 
  -7   1  23     2896.99     3197.41    216.46 o 
  -5   1  23     5950.51     6031.55     58.39 o 
  -3   1  23      533.16      541.91     28.26 o 
  -1   1  23      116.81      263.47     24.43 o 
   1   1  23     1749.81     1724.97     35.97 o 
   3   1  23      117.26      439.90    167.09 o 
   5   1  23     2962.81     2759.05     73.71 o 
   7   1  23      120.52      105.86     46.03 o 
   9   1  23      786.40      666.05     98.47 o 
 -12   2  23      435.62      443.97     78.90 o 
 -10   2  23     1220.03     1130.92     68.70 o 
  -8   2  23     4225.37     4182.46     85.84 o 
  -6   2  23     3325.49     3156.04     73.01 o 
  -4   2  23     8134.27     7976.70    198.25 o 
  -2   2  23     3588.93     3351.09    111.42 o 
   0   2  23     4740.90     4236.67    160.22 o 
   2   2  23     5368.06     5480.71    132.33 o 
   4   2  23     8399.82     7650.50     73.07 o 
   6   2  23      921.37     1066.58     49.44 o 
   8   2  23      489.93      513.85     49.59 o 
  10   2  23     2062.64     2207.70     92.65 o 
 -11   3  23     1898.06     1807.86     83.61 o 
  -9   3  23      180.62      154.47     62.01 o 
  -7   3  23     3323.21     3375.63     76.44 o 
  -5   3  23      580.11      570.01     58.39 o 
  -3   3  23     6353.52     6370.98     87.84 o 
  -1   3  23     1337.86     1317.57     39.99 o 
   1   3  23     5908.39     6012.97    156.19 o 
   3   3  23     3144.09     3161.49     82.81 o 
   5   3  23     1828.36     1872.57     55.88 o 
   7   3  23     2528.51     2456.21     63.45 o 
   9   3  23       47.45       44.37     68.28 o 
 -10   4  23      412.03      373.63     76.41 o 
  -8   4  23       37.26       73.68     68.00 o 
  -6   4  23      687.98      473.83     62.83 o 
  -4   4  23     1327.04     1336.35     70.87 o 
  -2   4  23     1485.07     1433.03     61.56 o 
   0   4  23      617.66      620.93     53.29 o 
   2   4  23      216.38      226.44     39.88 o 
   4   4  23      276.47      306.52     33.60 o 
   6   4  23      557.44      528.58     51.17 o 
   8   4  23       61.13       58.13     84.60 o 
  -9   5  23     1542.79     1444.39     75.51 o 
  -7   5  23     1778.32     1939.26     90.21 o 
  -5   5  23     1383.07     1628.23     73.78 o 
  -3   5  23       10.80       12.88     68.78 o 
  -1   5  23      498.30      386.88     64.69 o 
   1   5  23     3840.13     3764.93     82.84 o 
   3   5  23        1.27      -43.39     47.07 o 
   5   5  23     3156.66     3393.74    230.40 o 
  -6   6  23       30.70      109.75     82.10 o 
  -4   6  23     1814.44     2066.29     87.41 o 
  -2   6  23       77.46      163.12     79.51 o 
   0   6  23        7.47       25.14     71.04 o 
   2   6  23      661.68      646.02     75.08 o 
 -12   0  24     6414.43     6122.57    104.64 o 
 -10   0  24     1400.88     1427.96     68.86 o 
  -8   0  24     2938.80     2825.90     73.89 o 
  -6   0  24      197.61      194.58     56.62 o 
  -4   0  24    12298.96    12348.18    366.05 o 
  -2   0  24       24.73       83.20     37.19 o 
   0   0  24      326.20      364.28     27.72 o 
   2   0  24     9246.97     7832.88     97.57 o 
   4   0  24        6.74      -12.98     54.04 o 
   6   0  24    10563.12     9578.48    121.02 o 
   8   0  24     2697.36     2300.13     89.00 o 
  10   0  24      334.20      327.77     79.01 o 
 -13   1  24      900.76      855.30     85.70 o 
 -11   1  24       90.49       51.74     70.12 o 
  -9   1  24      337.06      358.69     45.00 o 
  -7   1  24     7476.38     7384.06    165.01 o 
  -5   1  24     1035.81      971.34     60.15 o 
  -3   1  24     3072.17     3074.23     98.68 o 
  -1   1  24        8.23      160.01     20.17 o 
   1   1  24     6366.85     6249.20     46.60 o 
   3   1  24     2730.34     2429.83    134.16 o 
   5   1  24      961.99     1047.31    106.25 o 
   7   1  24      647.40      755.73     47.50 o 
   9   1  24     1929.27     1927.60     59.89 o 
 -12   2  24        3.36      194.38     77.62 o 
 -10   2  24       15.90      126.59     72.16 o 
  -8   2  24     1024.93      951.15     62.06 o 
  -6   2  24      229.03      241.60     50.78 o 
  -4   2  24     1941.18     1858.59     57.99 o 
  -2   2  24      742.10      580.99     25.35 o 
   0   2  24     1453.94     1353.97     32.05 o 
   2   2  24       63.75      144.80     27.60 o 
   4   2  24      283.76      354.93     41.93 o 
   6   2  24        4.07       59.65     38.25 o 
   8   2  24        4.11      -48.18     48.18 o 
 -11   3  24      299.48      420.92     64.30 o 
  -9   3  24       22.16       -2.65     64.07 o 
  -7   3  24     4711.00     5052.52     89.74 o 
  -5   3  24      235.52      295.45     57.16 o 
  -3   3  24     8416.57     8782.74     98.07 o 
  -1   3  24      296.64      324.76     65.99 o 
   1   3  24      373.88      536.76     63.53 o 
   3   3  24      249.67      322.32     37.37 o 
   5   3  24      242.87      377.09     42.00 o 
   7   3  24     1898.57     2123.39     83.70 o 
 -10   4  24        0.01       17.55     62.89 o 
  -8   4  24     1726.46     1726.94     73.58 o 
  -6   4  24      275.58      198.13     63.29 o 
  -4   4  24     2195.49     2533.81     76.15 o 
  -2   4  24     3889.96     4136.07     85.04 o 
   0   4  24     4319.44     4765.38     86.91 o 
   2   4  24     2629.53     2780.02     55.90 o 
   4   4  24      615.14      690.14     37.43 o 
   6   4  24     3555.00     3811.01    106.01 o 
  -7   5  24      178.19      200.63     72.84 o 
  -5   5  24       16.61       27.00     63.06 o 
  -3   5  24     1071.09     1060.86     77.31 o 
  -1   5  24       51.48      113.43     68.32 o 
   1   5  24     2193.72     2476.72     83.03 o 
   3   5  24       16.64       -9.53     37.25 o 
   5   5  24      681.05      961.59    115.21 o 
  -4   6  24        4.86       84.45     64.08 o 
  -2   6  24     3324.52     3400.91     91.52 o 
   0   6  24        2.55       56.76     74.57 o 
   2   6  24      198.95      148.80     69.82 o 
 -11   1  25        6.71       -5.03     71.63 o 
  -9   1  25       86.80       93.14     44.95 o 
  -7   1  25      579.48      657.89     46.15 o 
  -5   1  25      517.75      679.95     61.73 o 
  -3   1  25    11012.77    10818.29     68.93 o 
  -1   1  25     6597.65     6634.28     61.20 o 
   1   1  25    16032.13    15145.34     67.47 o 
   3   1  25       60.86      148.85     38.39 o 
   5   1  25     4961.70     4588.58    131.31 o 
   7   1  25       15.28       77.27     44.88 o 
   9   1  25      601.47      593.57     49.67 o 
 -12   2  25     4229.51     4550.59    103.57 o 
 -10   2  25     6148.10     6418.53    113.26 o 
  -8   2  25     4561.02     4557.74     90.93 o 
  -6   2  25       97.89       90.54     56.49 o 
  -4   2  25     7259.21     7011.82     63.19 o 
  -2   2  25      463.99      414.43     25.53 o 
   0   2  25      696.71      729.35     30.92 o 
   2   2  25     3218.07     3363.95     41.83 o 
   4   2  25       77.89       88.98     42.25 o 
   6   2  25      781.62      666.41     49.61 o 
   8   2  25      716.66      758.66     53.62 o 
 -11   3  25       99.59      146.17     76.43 o 
  -9   3  25       40.99       37.28     64.80 o 
  -7   3  25      142.06      191.99     65.07 o 
  -5   3  25     1222.52     1060.59     64.64 o 
  -3   3  25     2438.75     2155.83     66.17 o 
  -1   3  25     1603.68     1630.76     94.82 o 
   1   3  25     2915.30     2818.02     41.70 o 
   3   3  25     1609.00     1929.82     55.98 o 
   5   3  25     1866.18     1844.52     69.25 o 
   7   3  25      484.53      725.57     52.21 o 
 -10   4  25      930.56      869.85     81.35 o 
  -8   4  25       27.76       32.88     62.72 o 
  -6   4  25      679.59      686.50     70.89 o 
  -4   4  25        9.41       41.90     54.06 o 
  -2   4  25       11.60       92.44     58.95 o 
   0   4  25      791.36      731.28     59.33 o 
   2   4  25     2009.51     1990.58     72.52 o 
   4   4  25      769.88      793.49     52.68 o 
   6   4  25      377.29      419.75     54.45 o 
  -7   5  25     2437.62     2154.63     81.55 o 
  -5   5  25      276.00      202.78     69.14 o 
  -3   5  25       52.45       67.92     63.26 o 
  -1   5  25     5233.51     5654.73     98.60 o 
   1   5  25     1270.13     1448.30     69.13 o 
   3   5  25      266.94      267.46     35.58 o 
   5   5  25      353.86      507.32     68.31 o 
  -4   6  25      407.39      508.60     76.63 o 
  -2   6  25        2.54       36.49     78.11 o 
   0   6  25      143.11       85.40     69.87 o 
 -12   0  26      443.86      470.79     75.36 o 
 -10   0  26     5610.11     6146.83    102.43 o 
  -8   0  26       36.53      100.26     60.86 o 
  -6   0  26    19244.57    19606.09    143.98 o 
  -4   0  26     1658.54     1487.98     86.28 o 
  -2   0  26     7342.57     7539.77    157.55 o 
   0   0  26     6081.46     5869.42    103.44 o 
   2   0  26       32.93       80.04     48.24 o 
   4   0  26      571.26      510.58     57.63 o 
   6   0  26      928.52      886.58     73.06 o 
   8   0  26     1545.23     1339.69     84.62 o 
 -11   1  26      500.01      547.75     74.13 o 
  -9   1  26     1744.24     1731.84     55.94 o 
  -7   1  26        5.27      162.05     44.27 o 
  -5   1  26      566.81      599.68     46.52 o 
  -3   1  26      104.74      193.07     25.80 o 
  -1   1  26     7372.79     6709.79    105.80 o 
   1   1  26      539.40      679.48     54.64 o 
   3   1  26     5344.13     5048.84    200.04 o 
   5   1  26      164.09      134.03     40.20 o 
   7   1  26     2595.55     2566.12     62.85 o 
   9   1  26      947.57      859.58    102.36 o 
 -12   2  26        0.47      190.15     71.63 o 
 -10   2  26      186.46      227.38     70.62 o 
  -8   2  26        5.32       80.10     55.63 o 
  -6   2  26      448.02      448.51     61.44 o 
  -4   2  26       48.26       86.93     35.75 o 
  -2   2  26     1057.70      967.43     55.71 o 
   0   2  26     1093.69     1200.39     45.15 o 
   2   2  26       38.36      334.71     71.28 o 
   4   2  26       79.17       68.37     40.82 o 
   6   2  26      139.48      182.17     48.07 o 
   8   2  26       71.12       73.71     53.94 o 
 -11   3  26        3.82       40.88     81.63 o 
  -9   3  26       16.92       47.60     67.03 o 
  -7   3  26      287.34      282.41     61.61 o 
  -5   3  26      332.01      337.02     61.74 o 
  -3   3  26     1177.13      934.99     62.52 o 
  -1   3  26       70.87      130.45     52.38 o 
   1   3  26     1001.59     1056.31     37.06 o 
   3   3  26     5767.76     5671.66     75.18 o 
   5   3  26        0.43       18.19     49.54 o 
   7   3  26     2779.72     2839.41     71.82 o 
  -8   4  26       34.80       21.53     73.93 o 
  -6   4  26     3864.23     4224.96     94.39 o 
  -4   4  26       41.98       51.32     56.22 o 
  -2   4  26     3069.16     3435.95     78.76 o 
   0   4  26      595.75      686.75     60.72 o 
   2   4  26       17.52        5.36     34.75 o 
   4   4  26      554.91      595.61     59.92 o 
   6   4  26        1.64       24.64     52.07 o 
  -7   5  26       11.01       72.50     65.61 o 
  -5   5  26     1262.87     1106.25     81.53 o 
  -3   5  26      163.62      242.42     65.14 o 
  -1   5  26      450.29      526.61     76.05 o 
   1   5  26      560.60      501.26     68.46 o 
   3   5  26      591.91      616.23     44.07 o 
  -2   6  26      243.06      247.27     84.19 o 
 -11   1  27      793.55      783.91     71.47 o 
  -9   1  27        0.83       11.69     48.36 o 
  -7   1  27     9866.05    10712.26     85.40 o 
  -5   1  27      754.74      794.45     47.20 o 
  -3   1  27       35.87      137.72     42.60 o 
  -1   1  27       15.37      147.75     21.65 o 
   1   1  27        4.75       53.67     38.30 o 
   3   1  27     2291.73     2479.34    113.15 o 
   5   1  27      926.23      839.90     47.37 o 
   7   1  27     1450.38     1557.98     57.64 o 
 -10   2  27      611.15      596.80     73.99 o 
  -8   2  27        7.47       62.87     66.80 o 
  -6   2  27     3894.90     3817.99     77.71 o 
  -4   2  27     3697.09     3763.82     52.63 o 
  -2   2  27     4584.96     4204.83    111.25 o 
   0   2  27        6.53       -0.83     27.98 o 
   2   2  27    11829.33    11131.77     88.35 o 
   4   2  27      369.49      332.09     48.14 o 
   6   2  27     1613.45     1594.87     61.72 o 
   8   2  27      238.13      213.19     58.97 o 
  -9   3  27        3.83       20.23     65.31 o 
  -7   3  27     2106.33     1928.71     69.36 o 
  -5   3  27      735.97      730.63     66.30 o 
  -3   3  27      117.00       53.75     58.26 o 
  -1   3  27       75.39       74.47     46.70 o 
   1   3  27       62.36       78.20     33.44 o 
   3   3  27      750.89      753.27     51.13 o 
   5   3  27        7.10      -17.35     44.19 o 
   7   3  27      579.39      636.31     56.26 o 
  -8   4  27       36.26       27.14     69.84 o 
  -6   4  27      712.63      744.46     77.05 o 
  -4   4  27     3396.97     3182.69     85.63 o 
  -2   4  27      580.91      636.84     67.29 o 
   0   4  27      669.21      674.69     63.21 o 
   2   4  27      286.06      315.39     35.65 o 
   4   4  27      352.01      432.83     51.88 o 
   6   4  27        8.51       25.01     53.74 o 
  -7   5  27      482.96      603.48     77.31 o 
  -5   5  27        1.84      -26.53     77.65 o 
  -3   5  27     1578.43     1635.07     86.15 o 
  -1   5  27      207.53      249.23     58.79 o 
   1   5  27     3018.11     3160.64     88.91 o 
   3   5  27      438.75      415.96     52.67 o 
 -10   0  28        8.24       13.67     59.03 o 
  -8   0  28      537.52      658.93     70.17 o 
  -6   0  28    12912.14    13419.03    128.74 o 
  -4   0  28     1924.57     2081.94     44.78 o 
  -2   0  28     3381.06     3190.96     83.33 o 
   0   0  28    10427.25    10172.83    113.49 o 
   2   0  28      381.46      316.08     53.81 o 
   4   0  28     9345.94     9364.13    123.15 o 
   6   0  28     2706.18     2656.41     81.23 o 
   8   0  28      118.42       36.51     80.22 o 
 -11   1  28      492.89      445.19     67.26 o 
  -9   1  28     1288.79     1425.01     52.79 o 
  -7   1  28       55.54      117.68     42.61 o 
  -5   1  28     1857.64     1986.24     46.80 o 
  -3   1  28     1346.22     1255.55     32.52 o 
  -1   1  28       14.20      171.85     41.18 o 
   1   1  28      316.85      325.88     38.30 o 
   3   1  28     2939.79     2641.16     56.05 o 
   5   1  28       49.91       89.90     40.26 o 
   7   1  28     1223.43     1132.17     53.65 o 
 -10   2  28      105.28       70.92     81.03 o 
  -8   2  28       76.27       56.77     56.40 o 
  -6   2  28        4.34       18.27     53.91 o 
  -4   2  28        8.71       84.11     35.78 o 
  -2   2  28     1468.85     1318.62     60.66 o 
   0   2  28      784.30      833.77     31.28 o 
   2   2  28     1305.24     1203.63     47.69 o 
   4   2  28     1333.60     1200.06     54.04 o 
   6   2  28        2.17       11.92     50.60 o 
  -9   3  28     2078.31     2255.34     88.89 o 
  -7   3  28      403.95      329.75     67.95 o 
  -5   3  28     1337.60     1463.67     71.26 o 
  -3   3  28      494.60      526.32     59.15 o 
  -1   3  28      266.46      197.64     56.84 o 
   1   3  28      147.58      240.36     32.81 o 
   3   3  28     3413.16     3267.05     63.04 o 
   5   3  28       63.21       65.46     46.12 o 
  -8   4  28       21.99      -23.85     58.21 o 
  -6   4  28     5004.57     5126.36    103.53 o 
  -4   4  28       17.85      -62.35     70.83 o 
  -2   4  28      997.82     1125.95     68.58 o 
   0   4  28     1212.54     1388.76     65.24 o 
   2   4  28       15.36        2.86     34.64 o 
   4   4  28     1438.24     1680.11     67.08 o 
  -5   5  28       14.24      -39.65     81.54 o 
  -3   5  28      768.31      892.59     82.53 o 
  -1   5  28      196.16      230.58     73.95 o 
   1   5  28     1209.84     1253.65     69.06 o 
 -11   1  29      139.62      112.93     49.02 o 
  -9   1  29      443.22      593.77     53.74 o 
  -7   1  29      747.99      794.91     47.80 o 
  -5   1  29       13.63       76.26     38.53 o 
  -3   1  29      244.96      267.72     24.76 o 
  -1   1  29     3767.42     3929.30     50.32 o 
   1   1  29       15.73       18.12     36.08 o 
   3   1  29      395.42      585.23     47.99 o 
   5   1  29     1039.93     1039.73     54.09 o 
   7   1  29      114.31      105.30     52.29 o 
 -10   2  29     1376.19     1326.33     79.87 o 
  -8   2  29     1072.59     1066.50     79.62 o 
  -6   2  29      313.98      242.33     62.46 o 
  -4   2  29     4838.14     4652.39     56.78 o 
  -2   2  29      437.33      429.80     46.78 o 
   0   2  29     4699.80     4782.85    147.39 o 
   2   2  29       61.08       51.90     41.11 o 
   4   2  29       98.44      147.77     43.71 o 
   6   2  29       98.22       56.60     50.28 o 
  -9   3  29     1339.22     1540.07     73.51 o 
  -7   3  29     1271.25     1137.01     79.84 o 
  -5   3  29      140.76      267.94     64.36 o 
  -3   3  29      689.15      519.06     55.11 o 
  -1   3  29      295.97      341.19     53.35 o 
   1   3  29     2431.12     2300.33     62.74 o 
   3   3  29      663.79      612.06     46.66 o 
   5   3  29     1152.95     1085.86    153.70 o 
  -8   4  29      318.09      185.92     75.30 o 
  -6   4  29       95.48       87.68     74.57 o 
  -4   4  29      174.18      -10.05     70.52 o 
  -2   4  29      175.01      239.95     57.50 o 
   0   4  29      929.32     1250.89     72.67 o 
   2   4  29      513.98      383.60     39.59 o 
   4   4  29     1068.71     1504.59    107.37 o 
  -3   5  29      146.62      135.02     68.98 o 
  -1   5  29     1192.02     1349.49     76.22 o 
   1   5  29       11.13        3.62     70.32 o 
 -10   0  30       28.25       -2.24     76.42 o 
  -8   0  30      400.07      421.56     67.35 o 
  -6   0  30     1389.62     1885.99     78.03 o 
  -4   0  30      592.66      724.02     43.10 o 
  -2   0  30      408.54      535.48     37.25 o 
   0   0  30     8336.95     7751.64    107.29 o 
   2   0  30      366.15      448.53     63.59 o 
   4   0  30     3973.90     3908.41     96.11 o 
   6   0  30      127.13      210.13     78.70 o 
  -9   1  30     3061.59     3287.58     68.76 o 
  -7   1  30      252.58      547.37    182.59 o 
  -5   1  30     2409.94     2446.82     98.24 o 
  -3   1  30      151.59      160.46     25.65 o 
  -1   1  30      233.50      291.66     31.43 o 
   1   1  30      120.67       48.26     39.20 o 
   3   1  30      113.08      159.01     42.04 o 
   5   1  30       17.89       15.32     45.04 o 
   7   1  30      198.12      288.84     52.15 o 
 -10   2  30      587.42      400.70     83.42 o 
  -8   2  30      612.50      614.33     70.48 o 
  -6   2  30      212.35      179.15     62.27 o 
  -4   2  30     1929.79     1701.80     43.94 o 
  -2   2  30        0.49       26.28     34.56 o 
   0   2  30       98.06      162.65     30.62 o 
   2   2  30       43.78       61.73     40.53 o 
   4   2  30      255.05      282.95     63.97 o 
   6   2  30      209.22      269.38     55.81 o 
  -9   3  30     4313.52     4552.62    105.99 o 
  -7   3  30       63.91       70.26     70.34 o 
  -5   3  30      444.22      588.36     68.12 o 
  -3   3  30       16.05       48.34     48.68 o 
  -1   3  30     1284.98     1056.32     63.38 o 
   1   3  30     1219.05     1131.47     39.38 o 
   3   3  30       15.67        8.26     42.99 o 
   5   3  30     1116.33     1049.80     65.11 o 
  -6   4  30      633.52      794.64     78.97 o 
  -2   4  30      532.62      498.19     71.58 o 
   0   4  30     9069.68     9375.34    112.20 o 
   2   4  30       31.08       20.81     53.32 o 
  -9   1  31       46.43      190.02     51.31 o 
  -7   1  31     2101.68     2424.02    161.70 o 
  -5   1  31      359.55      413.64     34.41 o 
  -3   1  31     2258.36     2432.35     34.26 o 
  -1   1  31      298.56      308.69     31.37 o 
   1   1  31       99.82      138.98     41.19 o 
   3   1  31       15.40       42.00     42.23 o 
   5   1  31       10.57        2.73     52.10 o 
  -8   2  31      672.91      676.80     75.37 o 
  -6   2  31      123.13      126.77     57.67 o 
  -4   2  31      337.93      236.21     37.52 o 
  -2   2  31       52.36       71.09     41.24 o 
   0   2  31     1070.34      861.33     47.35 o 
   2   2  31     1128.11     1365.53     53.08 o 
   4   2  31      407.02      422.76     53.89 o 
  -7   3  31     3037.18     2988.82     82.79 o 
  -5   3  31     1539.01     1336.45     75.06 o 
  -3   3  31     2721.59     3041.46     77.47 o 
  -1   3  31     2429.40     2273.23     80.51 o 
   1   3  31      685.26      863.16     54.82 o 
   3   3  31     1228.17     1118.99     53.80 o 
  -6   4  31      171.20      163.75     73.85 o 
  -4   4  31      101.91       71.79     66.72 o 
  -2   4  31      880.57      694.60     69.89 o 
   0   4  31      228.11      278.11     50.30 o 
   2   4  31      103.76      237.37     82.07 o 
  -8   0  32     2239.03     2409.66     78.42 o 
  -6   0  32     4358.10     4625.56     94.17 o 
  -4   0  32      521.69      370.31     40.82 o 
  -2   0  32      460.41      422.95     40.35 o 
   0   0  32      806.52      630.18     59.19 o 
   2   0  32       62.57       33.41     66.81 o 
   4   0  32     1444.89     1042.38     76.48 o 
  -9   1  32      235.30      344.48     59.01 o 
  -7   1  32      397.33      435.65     79.38 o 
  -5   1  32       81.75       85.51     35.96 o 
  -3   1  32     4167.49     4210.00    102.66 o 
  -1   1  32      174.18      253.98     32.18 o 
   1   1  32     2218.28     2351.65     82.03 o 
   3   1  32       37.51       52.27     48.80 o 
   5   1  32      350.65      409.11     47.44 o 
  -8   2  32      621.58      582.93     80.08 o 
  -6   2  32       16.82      109.13     54.04 o 
  -4   2  32      266.02      306.18     39.70 o 
  -2   2  32       63.90       -5.89     43.69 o 
   0   2  32      471.09      532.24     49.28 o 
   2   2  32     1593.45     1692.86     59.73 o 
   4   2  32        4.43        3.94     48.72 o 
  -7   3  32        9.87        0.49     61.78 o 
  -5   3  32       80.71       63.56     67.35 o 
  -3   3  32     2538.94     2770.55     80.54 o 
  -1   3  32      810.22      835.61     45.56 o 
   1   3  32     2244.08     2565.27    141.48 o 
   3   3  32      431.66      408.80     50.36 o 
  -4   4  32      506.10      610.18     67.53 o 
  -2   4  32      627.78      603.76     59.02 o 
   0   4  32        6.40       27.61     63.47 o 
  -7   1  33     1943.84     1864.16     69.72 o 
  -5   1  33      569.59      568.13     37.25 o 
  -3   1  33     1010.05     1057.49     36.68 o 
  -1   1  33        7.27       69.53     42.75 o 
   1   1  33       59.07      182.33     45.50 o 
   3   1  33      865.87      942.43     52.20 o 
  -8   2  33      936.61     1007.33     69.40 o 
  -6   2  33     2592.95     2889.97     84.36 o 
  -4   2  33     1438.80     1491.18     46.09 o 
  -2   2  33      149.17       25.23     55.98 o 
   0   2  33     2395.14     2614.69    159.32 o 
   2   2  33     2862.25     2618.34     66.12 o 
   4   2  33       71.35      144.21     47.54 o 
  -5   3  33      196.81      142.06     68.48 o 
  -3   3  33      306.42      349.97     66.87 o 
  -1   3  33      453.60      674.71     51.36 o 
   1   3  33      402.39      530.39     58.51 o 
  -8   0  34     2660.71     2623.78     88.43 o 
  -6   0  34      160.73      340.47     70.50 o 
  -4   0  34      557.68      705.54    113.22 o 
  -2   0  34     1617.49     1848.53     80.97 o 
   0   0  34     1917.59     1664.68     80.89 o 
   2   0  34      160.50      208.55     68.41 o 
   4   0  34      775.81      672.13     76.73 o 
  -7   1  34      399.88      481.47     71.32 o 
  -5   1  34     1898.01     2034.58     43.54 o 
  -3   1  34      880.19      816.18     43.76 o 
  -1   1  34      721.19      927.81     73.95 o 
   1   1  34     1552.76     1322.35     55.12 o 
   3   1  34      473.07      717.79     94.50 o 
  -6   2  34      242.16      566.09     74.77 o 
  -4   2  34        4.58       43.72     42.22 o 
  -2   2  34      151.04      111.30     49.31 o 
   0   2  34        4.06       60.34     52.16 o 
   2   2  34        1.51       38.74     46.06 o 
  -5   3  34      507.68      485.75     72.82 o 
  -3   3  34      297.40      344.51     65.39 o 
  -1   3  34      604.73      765.10     56.33 o 
  -5   1  35      462.75      498.83     43.04 o 
  -3   1  35     1577.38     1848.94     64.60 o 
  -1   1  35     3364.76     3202.32     61.58 o 
   1   1  35        6.46        6.66     45.85 o 
  -4   2  35        5.04       27.49     44.17 o 
  -2   2  35      242.61      331.05     72.92 o 
   0   2  35      776.38      890.93     58.04 o 
  -4   0  36     4057.07     5010.96     94.80 o 
  -2   0  36     5480.91     5941.73    111.81 o 
   0   0  36       46.62      134.43     60.57 o 
  -5   1  36       91.27       59.21     41.82 o 
  -3   1  36        8.64        7.59     40.29 o 
  -1   1  36       12.46       68.68     46.06 o 
   1   1  36      231.97      249.22     61.04 o 
  -2   2  36        2.83       38.30     69.43 o 
                                                 
